# Supplementary material for: Fertilization and Aridity Legacies Determine Soil Microbial Necromass Persistence Across Climates
Source: Glob Chang Biol. 2026 Feb 23;32(2):e70762. doi: 10.1111/gcb.70762 (PMC12929702; doi:10.1111/gcb.70762)
Supplement: Supplementary file 2 — Data S1: gcb70762‐sup‐0002‐DataS1.xlsx. [file GCB-32-e70762-s002.xlsx]

## Sheet: Read me
	Data S1	Soil properties of six long-term fertilization experiment sites
	Data S2	Historical climate data for six sampling sites
	Data S3	Spatial mapping of 6,060 in situ μ-FTIR spectra within soil microaggregates across an aridity gradient and fertilization regimes

## Sheet: Data S1-Soil properties
Data S1. Soil properties of six long-term fertilization experiment sites
Site	Location	Coordinate	Initial pH	Soil type	Cropping system	Clay	Silt	Sand	Clay types	Irrigation	Aridity index	Site started	Treatment	Replicates	Application rates of fertilizers (kg/ha)			Manure	pH	TN	SOC	C/N	DOC	Bacterial necromass C	Fungal necromass C	Fungal/bacterial necromass C	Total necromass C	T-necromass/SOC	Alo	Feo	SRO	Fed	Fet	Fed/Fet	Fed-o	Fe-bound OC	g MAOM g-1 soil	g MAOC g-1 SOC	Exchangeable Mg2+	Exchangeable Ca2+	Ca2+/Mg2+
						%	%	%			/				N	P	K	t/ha	/	mg/g	mg/g	/	mg/kg	mg/g	mg/g	/	mg/g	%	mg/g	mg/g	mg/g	mg/g	mg/g	/	mg/g	%	/	/	cmol/kg	cmol/kg	/
S1	Yingtan	28°15′ N 116°55′ E	3.95	Red soil (Cambisols)	Peanut	36.3	42.5	21.2	1:1	rainfed	0.7	1988	Control	3	0	0	0	0	4.72	0.8	8.79	10.93	141.95	1.02	2.9	2.84	3.92	44.63	1.49	1.11	2.04	30	35.76	0.84	28.89	35.18	0.99	0.83	0.54	1.78	3.3
																			4.74	0.76	8.41	11.03	148.05	0.98	3.4	3.46	4.39	52.21	1.47	1.09	2.02	29.8	35.16	0.85	28.71	31.08			0.49	1.65	3.33
																			4.68	0.74	8.34	11.31	143.06	0.9	2.98	3.31	3.88	46.59	1.41	1.06	1.94	29.72	34.72	0.86	28.66	26.98			0.53	1.79	3.36
													NPK	3	120	32.8	62.5	0	4.95	0.96	10.33	10.73	174.68	1.32	3.54	2.68	4.86	47.05	2.36	3.04	3.88	37.66	41.44	0.91	34.62	19.16	0.99	0.81	0.58	1.53	2.66
																			4.9	0.95	10.23	10.73	181.99	1.24	3.87	3.11	5.11	50.01	2.34	2.85	3.76	37.4	41.11	0.91	34.55	18.58			0.58	1.58	2.71
																			4.85	0.95	10.15	10.65	186.97	1.17	3.53	3.02	4.7	46.29	2.28	2.78	3.67	37.01	40.71	0.91	34.23	18			0.62	1.62	2.6
													NPKM	3	84	32.8	62.5	7.2	4.96	1.05	10.9	10.4	219.67	1.52	4.04	2.66	5.57	51.05	2.49	3.55	4.27	36.03	41.97	0.86	32.48	20.3	0.99	0.84	0.72	2.28	3.17
																			4.99	1.04	10.73	10.3	226.3	1.41	4.77	3.37	6.18	57.59	2.44	3.53	4.21	35.53	40.89	0.87	32	18.79			0.69	2.18	3.15
																			5.07	1.03	10.71	10.45	212.43	1.27	4.21	3.31	5.49	51.21	2.47	3.23	4.08	35.28	40.45	0.87	32.05	16.17			0.7	2.2	3.13
S2	Jinxian	28°35′ N 116°17′ E	6	Red soil (Cambisols)	Maize	34	52.7	13.3	1:1	rainfed	0.77	1986	Control	3	0	0	0	0	4.97	0.75	7.73	10.33	166.97	1.47	3.16	2.16	4.63	59.89	2.32	3.72	4.18	29.18	39.41	0.74	25.46	12.91	1	0.83	0.68	1.93	2.83
																			4.92	0.71	7.69	10.77	168.98	1.35	3.84	2.85	5.18	67.43	2.29	3.7	4.14	28.8	38.39	0.75	25.1	10.01			0.65	1.87	2.86
																			4.86	0.71	7.68	10.82	174.25	1.19	3.37	2.83	4.56	59.42	2.28	3.68	4.12	28.77	38.31	0.75	25.08	9.8			0.68	1.96	2.88
													NPK	3	120	26.2	100	0	4.67	0.89	9.26	10.39	172.68	1.72	3.72	2.17	5.43	58.66	2.45	4.04	4.47	31.22	38.03	0.82	27.18	8.76	0.99	0.87	0.4	0.94	2.38
																			4.72	0.89	9.17	10.31	175.48	1.58	4.43	2.79	6.01	65.55	2.44	4.01	4.45	31.01	37.58	0.82	27	7.14			0.41	0.96	2.33
																			4.73	0.87	8.99	10.37	174.02	1.39	3.93	2.83	5.33	59.26	2.38	3.91	4.33	30.99	37.54	0.83	27.08	6.8			0.42	0.95	2.28
													NPKM	3	120	26.2	100	15	5.9	1.64	15.65	9.54	244.85	2.29	5.38	2.35	7.67	49	2.54	4.74	4.91	26.45	36.88	0.72	21.72	6.73	0.99	0.66	3.33	7.45	2.23
																			5.85	1.63	15.27	9.36	246.06	2.21	6.38	2.88	8.59	56.24	2.49	4.69	4.83	25.87	36.59	0.71	21.18	4.43			3.22	7.26	2.25
																			5.94	1.6	14.59	9.09	241.71	1.99	5.75	2.89	7.74	53.03	2.44	4.66	4.77	25.63	36.47	0.7	20.97	3.85			3.35	7.35	2.19
S3	Qiyang	26°45′ N 111°52′ E	5.7	Red soil (Cambisols)	Maize-wheat rotation	46.4	33.7	19.9	1:1	rainfed	0.86	1990	Control	2	0	0	0	0	5.42	0.82	8.37	10.19	126.47	1.25	2.24	1.79	3.49	41.68	1.17	3.43	2.89	38.96	48.09	0.81	35.53	24.85	1	0.84	0.63	5.17	8.2
																			5.34	0.82	8.34	10.17	124.35	1.16	2.53	2.18	3.69	44.21	1.08	3.18	2.67	36.73	47.72	0.77	33.55	22.23			0.65	5.54	8.48
																			5.4	0.8	8.07	10.03	128.12	1.01	2.86	2.84	3.87	47.91	1.05	3.09	2.59	36.57	47.21	0.77	33.48	19.61			0.67	5.65	8.45
													NPK	2	300	52.4	100	0	4.21	1.16	12.06	10.37	286.46	1.59	3.44	2.17	5.03	41.7	1.48	3.39	3.18	47.37	53.34	0.89	43.99	16.97	0.99	0.75	0.13	1.45	11.28
																			4.23	1.15	11.82	10.27	296.76	1.44	3.44	2.38	4.89	41.35	1.46	3.35	3.14	46.39	52.83	0.88	43.04	14.32			0.14	1.54	10.9
																			4.17	1.14	11.64	10.17	292.77	1.28	3.42	2.67	4.7	40.4	1.42	3.16	3	43.19	52.47	0.82	40.03	11.66			0.12	1.35	10.84
													NPKM	2	90	52.4	100	42	6.08	1.96	18.37	9.36	321.91	2.29	7.14	3.12	9.42	51.28	1.46	3.71	3.31	39.37	45.74	0.86	35.65	11.9	0.99	0.69	2.69	7.64	2.84
																			6.1	1.95	18.29	9.4	324.08	2.13	7.28	3.42	9.41	51.46	1.44	3.65	3.27	38.42	45.32	0.85	34.77	10.77			2.45	6.82	2.78
																			6.16	1.95	18.04	9.27	332.28	1.85	7.12	3.86	8.96	49.7	1.44	3.63	3.25	38.32	44.77	0.86	34.69	10.5			2.29	6.42	2.81
S4	Shenyang	40°48′N 123°33′E	6.5	Brown soil (Alisols)	Maize-maize-soybean rotation	23	29	48	2:1	rainfed	1.08	1979	Control	3	0	0	0	0	6.04	0.89	9	10.16	141.06	1.15	4.97	4.32	6.12	67.95	1.57	3.18	3.16	12.5	29.92	0.42	9.32	12.15	0.99	0.68	3.13	11.36	3.63
																			6.01	0.84	9	10.75	146.07	0.98	5.48	5.61	6.46	71.77	1.55	3.12	3.11	12.01	29.33	0.41	8.89	9.76			3.27	11.87	3.63
																			6.02	0.72	8.97	12.48	153.84	0.84	5.16	6.17	6	66.89	1.54	3.11	3.1	11.66	28.85	0.4	8.55	7.36			3.3	11.93	3.62
													NPK	3	120	26.2	50	0	5.32	1.03	9.67	9.37	240.24	1.21	4.97	4.11	6.19	63.96	1.62	3.13	3.19	11.61	28.82	0.4	8.47	21.15	0.99	0.8	2.58	10.29	3.99
																			5.28	1	9.54	9.54	235.29	1.08	5.49	5.06	6.57	68.91	1.61	3.08	3.15	11.23	28.53	0.39	8.15	16.05			2.6	10.26	3.95
																			5.23	0.96	9.47	9.84	244.77	0.93	5.33	5.72	6.26	66.14	1.61	3.08	3.15	11.21	28.28	0.4	8.13	10.96			2.57	10.33	4.02
													NPKM	3	120	26.2	50	27	5.54	1.36	12.43	9.15	290.19	1.58	5.6	3.55	7.18	57.71	1.62	3.29	3.26	11.43	28.1	0.41	8.14	7.67	0.98	0.79	2.91	9.98	3.43
																			5.58	1.33	12.27	9.24	277.7	1.41	6.08	4.32	7.49	61.06	1.59	3.26	3.23	11.41	28.09	0.41	8.15	6.98			3.11	10.85	3.49
																			5.6	1.31	12.04	9.16	285.92	1.19	5.71	4.78	6.9	57.3	1.59	3.21	3.19	10.95	27.68	0.4	7.73	6.29			2.53	8.78	3.47
S5	Gongzhuling	43°30′ N 124°48′ E	7.6	Black soil (Phaeozem)	Maize under monoculture	30.3	29.7	40	2:1	rainfed	1.49	1989	Control	3	0	0	0	0	7.58	1.34	15.14	11.3	147.78	1.41	3.44	2.45	4.85	32.03	2.03	1.73	2.9	8.01	30.7	0.26	6.28	13.4	0.99	0.78	1.63	17.28	10.61
																			7.6	1.22	14.73	12.04	151.64	1.23	3.53	2.88	4.76	32.3	2.03	1.73	2.89	7.93	29.75	0.27	6.2	9.15			1.56	16.78	10.73
																			7.63	1.2	14.31	11.96	155.75	1.05	3.62	3.47	4.67	32.63	1.99	1.68	2.83	7.87	28.8	0.27	6.19	6.88			1.66	17.44	10.52
													NPK	3	165	36	68.8	0	6.61	1.21	14.12	11.72	229.47	1.7	3.57	2.1	5.27	37.28	1.98	2.41	3.18	8.58	32.5	0.26	6.17	12.05	0.99	0.79	3.88	24.24	6.24
																			6.54	1.19	14.12	11.82	237.27	1.47	3.64	2.48	5.11	36.23	1.97	2.35	3.14	8.46	30.6	0.28	6.11	11.01			3.37	21.73	6.44
																			6.48	1.18	14.07	11.94	247.45	1.24	3.72	2.99	4.96	35.29	1.97	2.34	3.14	8.33	28.7	0.29	6	10.5			3.89	24.79	6.37
													NPKM	3	50	36	68.8	34.5	7.08	2.87	28.71	10.01	413.21	4	6.4	1.6	10.4	36.22	1.83	2.17	2.91	7.64	28.92	0.26	5.48	6.05	0.97	0.58	5.21	24.46	4.69
																			7.12	2.82	28.1	9.96	412.52	3.75	7.12	1.9	10.87	38.68	1.8	2.11	2.85	7.52	28.41	0.26	5.41	4.79			5.19	24.29	4.68
																			7.13	2.78	28.02	10.09	411.84	3.26	6.61	2.02	9.87	35.22	1.75	2.06	2.78	7.49	27.91	0.27	5.44	4.18			5.94	28.31	4.76
S6	Xinjiang	43°95′ N 87°46′ E	7.8	Desert soil (Calcisol)	Maize-wheat-cotton rotation	28.3	53.2	18.5	2:1	drip irrigation (since 2008)	6.11	1990	Control	3	0	0	0	0	8.37	0.88	7.95	8.99	133.97	0.61	2	3.29	2.61	32.79	0.71	0.83	1.12	6.24	29.27	0.21	5.41	19.55	0.99	0.58	1.93	21.88	11.36
																			8.33	0.87	7.74	8.84	129.21	0.54	2.34	4.35	2.88	37.18	0.7	0.82	1.1	5.74	29.07	0.2	4.92	19.26			2.09	23.28	11.12
																			8.3	0.87	7.72	8.9	135.52	0.5	2.14	4.26	2.64	34.18	0.68	0.81	1.09	5.6	29.04	0.19	4.79	18.97			1.98	22.4	11.31
													NPK	3	241.5	60.2	50.4	0	7.85	1.05	9.09	8.68	120.77	0.85	2.09	2.46	2.94	32.3	0.8	0.96	1.28	6.22	30.72	0.2	5.26	8.27	0.99	0.58	2.17	24.22	11.17
																			7.8	1.03	9.02	8.75	122	0.76	2.38	3.11	3.14	34.82	0.8	0.94	1.27	5.71	30.59	0.19	4.77	5.17			2.21	25.12	11.37
																			7.84	0.99	8.99	9.07	137.14	0.63	1.99	3.14	2.63	29.25	0.77	0.9	1.22	5.71	29.76	0.19	4.81	4.12			2.19	23.77	10.85
													NPKM	3	84.9	22.4	10.1	30	8.28	2.15	19.52	9.1	315.91	3.14	3.4	1.08	6.54	33.49	0.67	0.92	1.13	5.88	29.58	0.2	4.96	5.84	0.97	0.41	2.98	22.53	7.57
																			8.23	2.07	19.39	9.37	311.16	2.97	3.98	1.34	6.96	35.88	0.67	0.91	1.13	5.61	29.55	0.19	4.7	5.43			3.35	25.13	7.51
																			8.27	2.04	18.04	8.85	313.53	2.61	3.81	1.46	6.41	35.55	0.65	0.88	1.09	5.53	29.34	0.19	4.65	4.3			3.49	26.01	7.45

## Sheet: Data S2-Climate data
Data S2. Historical climate data for six sampling sites
Site	Year	PET	Precipitation	Aridity index		Site	Year	PET	Precipitation	Aridity index		Site	Year	PET	Precipitation	Aridity index		Site	Year	PET	Precipitation	Aridity index		Site	Year	PET	Precipitation	Aridity index		Site	Year	PET	Precipitation	Aridity index
		mm	mm	/				mm	mm	/				mm	mm	/				mm	mm	/				mm	mm	/				mm	mm	/
S1	1976	1002.75	1452.92	0.69		S2	1976	1023.92	1351.17	0.76		S3	1976	935.67	1131.42	0.83		S4	1976	727.83	690.42	1.05		S5	1976	701.25	469.5	1.49		S6	1976	867.17	116.83	7.42
S1	1977	1013.08	1569.42	0.65		S2	1977	1027.75	1490.25	0.69		S3	1977	951.58	1083.67	0.88		S4	1977	767.92	721.08	1.06		S5	1977	739.67	551	1.34		S6	1977	905.25	107.58	8.41
S1	1978	1054.08	1094.75	0.96		S2	1978	1074.17	999.08	1.08		S3	1978	997.67	1021.08	0.98		S4	1978	769.5	584	1.32		S5	1978	728.5	447.17	1.63		S6	1978	901.83	126.75	7.12
S1	1979	1043.17	1175.42	0.89		S2	1979	1057	1063.92	0.99		S3	1979	975.17	1010.5	0.97		S4	1979	759.58	725.92	1.05		S5	1979	716.08	476.67	1.5		S6	1979	857.75	145.83	5.88
S1	1980	1003.67	1513.67	0.66		S2	1980	1012.58	1467.08	0.69		S3	1980	947.5	1214.92	0.78		S4	1980	734.5	596.5	1.23		S5	1980	693.25	509.67	1.36		S6	1980	892.75	116.5	7.66
S1	1981	1002.08	1403.92	0.71		S2	1981	1020.42	1294.17	0.79		S3	1981	960.33	1297.42	0.74		S4	1981	752.67	654.83	1.15		S5	1981	717.42	517.25	1.39		S6	1981	863.42	113.92	7.58
S1	1982	996.42	1482.67	0.67		S2	1982	1013.75	1336.08	0.76		S3	1982	926.83	1363.67	0.68		S4	1982	790.42	642.33	1.23		S5	1982	774	366.08	2.11		S6	1982	896.33	97	9.24
S1	1983	1012.17	1721.25	0.59		S2	1983	1036.42	1656.25	0.63		S3	1983	969.75	1119.17	0.87		S4	1983	756.58	685.42	1.1		S5	1983	720.42	552	1.31		S6	1983	888.08	140.75	6.31
S1	1984	990	1409.08	0.7		S2	1984	1010.83	1297.5	0.78		S3	1984	927.67	1090.25	0.85		S4	1984	748.33	709.67	1.05		S5	1984	705.67	562.58	1.25		S6	1984	853.5	168	5.08
S1	1985	1000.67	1209.33	0.83		S2	1985	1020.42	1145	0.89		S3	1985	958.83	954.08	1		S4	1985	724.67	1010.58	0.72		S5	1985	694.25	636.42	1.09		S6	1985	879.58	106.75	8.24
S1	1986	1042.92	1137.17	0.92		S2	1986	1059.83	1061	1		S3	1986	974	921	1.06		S4	1986	730.83	851.92	0.86		S5	1986	696.67	582.92	1.2		S6	1986	868.25	127.92	6.79
S1	1987	1018.67	1481.58	0.69		S2	1987	1034.75	1359.33	0.76		S3	1987	970.58	1098.67	0.88		S4	1987	735.33	744.08	0.99		S5	1987	698.17	564.25	1.24		S6	1987	857.67	202.17	4.24
S1	1988	1023.67	1427	0.72		S2	1988	1035.17	1315.33	0.79		S3	1988	958.75	1068.5	0.9		S4	1988	756.92	613.5	1.23		S5	1988	714.75	498	1.44		S6	1988	845	160.42	5.27
S1	1989	985.58	1600.83	0.62		S2	1989	996.58	1497.75	0.67		S3	1989	942.08	1072.5	0.88		S4	1989	799.25	605.25	1.32		S5	1989	745.42	434.25	1.72		S6	1989	865.75	121.42	7.13
S1	1990	1013.92	1384.25	0.73		S2	1990	1034.58	1315.67	0.79		S3	1990	968.08	1204.17	0.8		S4	1990	738.33	830	0.89		S5	1990	698.83	577.42	1.21		S6	1990	893.5	144.42	6.19
S1	1991	1018.42	1215.33	0.84		S2	1991	1032	1220.67	0.85		S3	1991	941.08	1082.5	0.87		S4	1991	753.42	753.75	1		S5	1991	699.25	545.83	1.28		S6	1991	884.5	113.75	7.78
S1	1992	1014.42	1585.42	0.64		S2	1992	1038.75	1400.08	0.74		S3	1992	956.33	1084.58	0.88		S4	1992	769	573.92	1.34		S5	1992	717.92	449.17	1.6		S6	1992	864	168.5	5.13
S1	1993	977.5	1611.5	0.61		S2	1993	1001.42	1606.5	0.62		S3	1993	919.75	1233.25	0.75		S4	1993	752.33	682.92	1.1		S5	1993	709.75	469.25	1.51		S6	1993	846.25	159.83	5.29
S1	1994	1014.08	1615.08	0.63		S2	1994	1036.33	1516.5	0.68		S3	1994	926.33	1423	0.65		S4	1994	782.08	883.33	0.89		S5	1994	720.33	655.25	1.1		S6	1994	864.5	160	5.4
S1	1995	1006.83	1659.17	0.61		S2	1995	1032.08	1625.92	0.63		S3	1995	951.67	1065.67	0.89		S4	1995	754.17	902.42	0.84		S5	1995	705.42	499.33	1.41		S6	1995	878.17	124.5	7.05
S1	1996	1016.25	1230.67	0.83		S2	1996	1027.58	1189.92	0.86		S3	1996	946.58	1004.08	0.94		S4	1996	753.17	865.33	0.87		S5	1996	707.5	462.17	1.53		S6	1996	860.42	170.83	5.04
S1	1997	987.83	1648.33	0.6		S2	1997	1020.83	1447.17	0.71		S3	1997	939.67	1347	0.7		S4	1997	796.17	585.25	1.36		S5	1997	741.67	490.17	1.51		S6	1997	930.17	99.5	9.35
S1	1998	1028.67	1821.5	0.56		S2	1998	1057.5	1746.17	0.61		S3	1998	1003.5	1178.25	0.85		S4	1998	775	860.08	0.9		S5	1998	718.67	636.83	1.13		S6	1998	866.67	168.58	5.14
S1	1999	1002.58	1613	0.62		S2	1999	1026.33	1650.92	0.62		S3	1999	951.25	1187.83	0.8		S4	1999	776	591.33	1.31		S5	1999	721.42	450.92	1.6		S6	1999	872.83	170.83	5.11
S1	2000	1004.67	1433.25	0.7		S2	2000	1032.75	1306.08	0.79		S3	2000	956.67	1201.08	0.8		S4	2000	781.92	526.92	1.48		S5	2000	736.67	458.58	1.61		S6	2000	882.58	158.33	5.57
S1	2001	1019.83	1383.33	0.74		S2	2001	1042.5	1235	0.84		S3	2001	963.83	1098.5	0.88		S4	2001	777.33	667.92	1.16		S5	2001	746.42	396.75	1.88		S6	2001	896.75	128.5	6.98
S1	2002	1018.92	1776.17	0.57		S2	2002	1038.92	1654.67	0.63		S3	2002	960.92	1513.25	0.64		S4	2002	783.25	636.42	1.23		S5	2002	746.75	471.58	1.58		S6	2002	880.33	170.42	5.17
S1	2003	1089.08	1164.83	0.93		S2	2003	1095.33	1242.83	0.88		S3	2003	1006.58	903.5	1.11		S4	2003	764.42	674.75	1.13		S5	2003	726.17	507.83	1.43		S6	2003	834.25	156.33	5.34
S1	2004	1086.83	1214.33	0.9		S2	2004	1104.67	1124.92	0.98		S3	2004	1001.17	1095.5	0.91		S4	2004	773.25	743.58	1.04		S5	2004	749.83	458.25	1.64		S6	2004	887.83	153.08	5.8
S1	2005	1017.92	1402.25	0.73		S2	2005	1041.25	1309.58	0.8		S3	2005	958.5	1054.17	0.91		S4	2005	742.08	809.25	0.92		S5	2005	686.5	608.92	1.13		S6	2005	883.25	149.67	5.9
S1	2006	1028.33	1499.33	0.69		S2	2006	1051.67	1305.5	0.81		S3	2006	970.08	1205.58	0.8		S4	2006	754.67	699.33	1.08		S5	2006	722.33	427.25	1.69		S6	2006	898.58	108.75	8.26
S1	2007	1060.42	1145.92	0.93		S2	2007	1080.33	1033.58	1.05		S3	2007	995	853.08	1.17		S4	2007	783.17	712.17	1.1		S5	2007	751	407.75	1.84		S6	2007	886.33	157.83	5.62
S1	2008	1040	1298.33	0.8		S2	2008	1061.83	1216.33	0.87		S3	2008	969.58	1113.42	0.87		S4	2008	770.33	663.83	1.16		S5	2008	726.92	552.33	1.32		S6	2008	917.67	108.08	8.49
S1	2009	1057.33	1245.5	0.85		S2	2009	1079.08	1152.33	0.94		S3	2009	983.42	992.42	0.99		S4	2009	772	613.67	1.26		S5	2009	735.92	430.67	1.71		S6	2009	880.58	150.92	5.83
S1	2010	997.08	2031.92	0.49		S2	2010	1029.42	1888.08	0.55		S3	2010	961.58	1246.33	0.77		S4	2010	721.92	1054.5	0.68		S5	2010	681.5	651.17	1.05		S6	2010	842.08	145.75	5.78
S1	2011	1027.08	1073.67	0.96		S2	2011	1050.08	1024.75	1.02		S3	2011	965.08	775.75	1.24		S4	2011	748.75	656.58	1.14		S5	2011	715.58	393.33	1.82		S6	2011	879	152.17	5.78
S1	2012	975.17	2048.08	0.48		S2	2012	1005.25	1967.17	0.51		S3	2012	916.92	1271.25	0.72		S4	2012	748.17	979.83	0.76		S5	2012	689.33	634.17	1.09		S6	2012	883.5	143.92	6.14
S1	2013	1067.08	1252.25	0.85		S2	2013	1087.5	1149.83	0.95		S3	2013	1001.67	1018.67	0.98		S4	2013	746.17	844.58	0.88		S5	2013	686.08	631.5	1.09		S6	2013	882.33	152.25	5.8
S1	2014	1025.25	1560.25	0.66		S2	2014	1041	1431.83	0.73		S3	2014	944.75	1143.42	0.83		S4	2014	813.83	692.92	1.17		S5	2014	764.08	367.92	2.08		S6	2014	868.92	130	6.68
S1	2015	977.25	1824	0.54		S2	2015	996.75	1674.08	0.6		S3	2015	929.75	1195	0.78		S4	2015	798.5	707	1.13		S5	2015	750.42	477.25	1.57		S6	2015	886.67	174	5.1
S1	2016	1027	1727.92	0.59		S2	2016	1045.42	1617.58	0.65		S3	2016	973.08	1303.17	0.75		S4	2016	790.83	681.58	1.16		S5	2016	737.83	551.17	1.34		S6	2016	901.67	202.75	4.45
S1	2017	1052.17	1441.83	0.73		S2	2017	1072.58	1347.83	0.8		S3	2017	986.75	1172.33	0.84		S4	2017	820.58	633.92	1.29		S5	2017	785.17	429.75	1.83		S6	2017	917.42	132.5	6.92

## Sheet: Data S3-Micro-FTIR
Data S3. Spatial mapping of 6,060 in situ μ-FTIR spectra within soil microaggregates across an aridity gradient and fertilization regimes.
Aggregate radius	Treatment	Site	Layered phyllosilicates	Amides	Polysaccharides	Humification indices	Lignin
μm			Abs	Abs	Abs	/	Abs
36	CK	S1	0.18	0.2	0.29	0.68	0.18
35	CK	S1	0.19	0.21	0.32	0.67	0.19
34	CK	S1	0.21	0.23	0.34	0.67	0.19
33	CK	S1	0.23	0.25	0.36	0.69	0.2
32	CK	S1	0.26	0.27	0.38	0.71	0.2
31	CK	S1	0.29	0.3	0.4	0.75	0.22
30	CK	S1	0.34	0.35	0.43	0.82	0.24
29	CK	S1	0.42	0.42	0.46	0.92	0.27
28	CK	S1	0.52	0.51	0.49	1.04	0.3
27	CK	S1	0.64	0.58	0.53	1.1	0.33
26	CK	S1	0.77	0.63	0.56	1.11	0.35
25	CK	S1	0.91	0.64	0.62	1.04	0.36
24	CK	S1	0.98	0.63	0.67	0.94	0.36
23	CK	S1	1.05	0.61	0.72	0.85	0.36
22	CK	S1	1.11	0.58	0.77	0.75	0.35
21	CK	S1	1.16	0.55	0.84	0.65	0.34
20	CK	S1	1.24	0.53	0.94	0.57	0.34
19	CK	S1	1.29	0.52	1.03	0.51	0.34
18	CK	S1	1.35	0.53	1.1	0.49	0.36
17	CK	S1	1.42	0.56	1.17	0.48	0.38
16	CK	S1	1.38	0.6	1.23	0.48	0.4
15	CK	S1	1.33	0.63	1.3	0.49	0.42
14	CK	S1	1.3	0.66	1.36	0.48	0.43
13	CK	S1	1.24	0.68	1.43	0.48	0.44
12	CK	S1	1.22	0.69	1.49	0.46	0.44
11	CK	S1	1.23	0.71	1.56	0.45	0.44
10	CK	S1	1.26	0.7	1.62	0.43	0.43
9	CK	S1	1.32	0.69	1.67	0.41	0.42
8	CK	S1	1.38	0.67	1.69	0.4	0.41
7	CK	S1	1.45	0.66	1.7	0.39	0.4
6	CK	S1	1.56	0.65	1.71	0.38	0.39
5	CK	S1	1.65	0.65	1.74	0.37	0.38
4	CK	S1	1.71	0.66	1.74	0.38	0.38
3	CK	S1	1.73	0.66	1.75	0.38	0.39
2	CK	S1	1.77	0.67	1.77	0.38	0.39
1	CK	S1	1.81	0.68	1.8	0.38	0.39
0	CK	S1	1.83	0.71	1.82	0.39	0.41
1	CK	S1	1.88	0.75	1.84	0.4	0.42
2	CK	S1	1.94	0.78	1.84	0.42	0.44
3	CK	S1	1.94	0.77	1.83	0.42	0.45
4	CK	S1	1.93	0.78	1.8	0.43	0.46
5	CK	S1	1.94	0.8	1.76	0.45	0.47
6	CK	S1	1.97	0.82	1.74	0.47	0.47
7	CK	S1	1.98	0.83	1.73	0.48	0.48
8	CK	S1	1.89	0.85	1.71	0.49	0.48
9	CK	S1	1.86	0.86	1.71	0.5	0.49
10	CK	S1	1.86	0.88	1.72	0.51	0.51
11	CK	S1	1.85	0.9	1.74	0.52	0.53
12	CK	S1	1.82	0.92	1.75	0.53	0.55
13	CK	S1	1.8	0.94	1.73	0.54	0.58
14	CK	S1	1.78	0.95	1.69	0.56	0.61
15	CK	S1	1.76	0.95	1.62	0.59	0.64
16	CK	S1	1.75	0.97	1.55	0.62	0.68
17	CK	S1	1.69	0.99	1.5	0.66	0.7
18	CK	S1	1.62	1	1.44	0.7	0.73
19	CK	S1	1.53	1	1.37	0.73	0.77
20	CK	S1	1.36	1	1.31	0.76	0.82
21	CK	S1	1.19	1.01	1.24	0.81	0.86
22	CK	S1	1.04	1.01	1.17	0.86	0.88
23	CK	S1	0.88	1.01	1.09	0.93	0.89
24	CK	S1	0.78	0.99	0.99	0.99	0.87
25	CK	S1	0.66	0.94	0.91	1.03	0.82
26	CK	S1	0.59	0.88	0.83	1.06	0.77
27	CK	S1	0.53	0.8	0.75	1.07	0.69
28	CK	S1	0.47	0.72	0.67	1.08	0.63
29	CK	S1	0.41	0.64	0.6	1.06	0.56
30	CK	S1	0.36	0.55	0.54	1.02	0.49
31	CK	S1	0.3	0.47	0.49	0.96	0.43
32	CK	S1	0.26	0.41	0.46	0.9	0.38
33	CK	S1	0.23	0.36	0.43	0.85	0.34
34	CK	S1	0.21	0.33	0.4	0.81	0.31
35	CK	S1	0.19	0.3	0.38	0.78	0.29
36	CK	S1	0.18	0.27	0.36	0.76	0.27
37	CK	S1	0.17	0.26	0.35	0.75	0.26
38	CK	S1	0.17	0.25	0.33	0.75	0.25
39	CK	S1	0.16	0.23	0.31	0.75	0.23
40	CK	S1	0.16	0.22	0.29	0.77	0.22
41	CK	S1	0.16	0.21	0.26	0.81	0.21
42	CK	S1	0.15	0.2	0.24	0.84	0.2
43	CK	S1	0.16	0.19	0.22	0.86	0.2
44	CK	S1	0.16	0.19	0.21	0.87	0.19
45	CK	S1	0.16	0.18	0.21	0.87	0.18
44	CK	S1	0.04	0.1	0.14	0.69	0.11
43	CK	S1	0.04	0.11	0.15	0.71	0.12
42	CK	S1	0.04	0.11	0.15	0.72	0.12
41	CK	S1	0.04	0.13	0.18	0.7	0.14
40	CK	S1	0.06	0.14	0.19	0.74	0.16
39	CK	S1	0.08	0.16	0.21	0.74	0.18
38	CK	S1	0.08	0.16	0.22	0.73	0.17
37	CK	S1	0.12	0.17	0.24	0.73	0.18
36	CK	S1	0.17	0.2	0.26	0.75	0.19
35	CK	S1	0.17	0.2	0.26	0.75	0.19
34	CK	S1	0.23	0.22	0.28	0.8	0.21
33	CK	S1	0.31	0.26	0.31	0.83	0.23
32	CK	S1	0.37	0.27	0.32	0.83	0.23
31	CK	S1	0.39	0.28	0.33	0.85	0.24
30	CK	S1	0.51	0.33	0.37	0.89	0.28
29	CK	S1	0.62	0.37	0.41	0.89	0.3
28	CK	S1	0.64	0.37	0.41	0.89	0.3
27	CK	S1	0.78	0.41	0.49	0.84	0.32
26	CK	S1	0.93	0.43	0.57	0.76	0.32
25	CK	S1	1.01	0.44	0.63	0.7	0.32
24	CK	S1	1.15	0.44	0.67	0.67	0.32
23	CK	S1	1.52	0.44	0.81	0.54	0.29
22	CK	S1	1.56	0.45	0.87	0.52	0.28
21	CK	S1	1.52	0.44	0.93	0.48	0.27
20	CK	S1	1.72	0.43	1.05	0.41	0.25
19	CK	S1	1.48	0.44	1.11	0.4	0.24
18	CK	S1	1.83	0.42	1.14	0.37	0.22
17	CK	S1	1.68	0.43	1.18	0.37	0.22
16	CK	S1	1.73	0.43	1.23	0.35	0.21
15	CK	S1	1.77	0.42	1.23	0.35	0.19
14	CK	S1	1.73	0.43	1.24	0.35	0.19
13	CK	S1	1.8	0.44	1.26	0.35	0.19
12	CK	S1	1.79	0.43	1.25	0.34	0.17
11	CK	S1	1.8	0.44	1.28	0.35	0.17
10	CK	S1	1.76	0.48	1.31	0.37	0.21
9	CK	S1	1.74	0.49	1.36	0.36	0.22
8	CK	S1	1.72	0.49	1.37	0.35	0.21
7	CK	S1	1.78	0.51	1.42	0.36	0.24
6	CK	S1	1.79	0.53	1.49	0.36	0.27
5	CK	S1	1.78	0.52	1.53	0.34	0.26
4	CK	S1	1.79	0.53	1.58	0.33	0.27
3	CK	S1	1.81	0.55	1.59	0.35	0.28
2	CK	S1	1.79	0.54	1.64	0.33	0.27
1	CK	S1	1.81	0.57	1.69	0.33	0.28
0	CK	S1	1.8	0.6	1.69	0.35	0.3
1	CK	S1	1.79	0.65	1.73	0.37	0.32
2	CK	S1	1.74	0.62	1.73	0.36	0.3
3	CK	S1	1.77	0.65	1.72	0.38	0.32
4	CK	S1	1.76	0.66	1.68	0.4	0.34
5	CK	S1	1.67	0.63	1.65	0.38	0.33
6	CK	S1	1.72	0.6	1.61	0.37	0.33
7	CK	S1	1.99	0.57	1.57	0.36	0.33
8	CK	S1	1.7	0.55	1.54	0.36	0.31
9	CK	S1	1.57	0.52	1.53	0.34	0.3
10	CK	S1	1.75	0.51	1.49	0.34	0.3
11	CK	S1	1.48	0.49	1.45	0.34	0.29
12	CK	S1	1.87	0.47	1.45	0.32	0.28
13	CK	S1	1.57	0.47	1.37	0.35	0.29
14	CK	S1	1.58	0.48	1.34	0.36	0.3
15	CK	S1	1.53	0.46	1.3	0.35	0.29
16	CK	S1	1.41	0.47	1.23	0.38	0.31
17	CK	S1	1.34	0.51	1.18	0.43	0.36
18	CK	S1	1.32	0.49	1.13	0.43	0.35
19	CK	S1	1.27	0.51	1.04	0.49	0.38
20	CK	S1	1.16	0.55	0.93	0.59	0.44
21	CK	S1	1.03	0.58	0.9	0.64	0.48
22	CK	S1	1	0.57	0.84	0.67	0.48
23	CK	S1	0.82	0.58	0.76	0.76	0.5
24	CK	S1	0.7	0.57	0.74	0.77	0.49
25	CK	S1	0.69	0.57	0.7	0.82	0.49
26	CK	S1	0.59	0.55	0.63	0.87	0.47
27	CK	S1	0.46	0.52	0.55	0.94	0.43
28	CK	S1	0.46	0.51	0.55	0.94	0.42
29	CK	S1	0.38	0.49	0.5	0.99	0.4
30	CK	S1	0.3	0.45	0.43	1.03	0.35
31	CK	S1	0.27	0.41	0.43	0.97	0.32
32	CK	S1	0.23	0.4	0.39	1.02	0.3
33	CK	S1	0.18	0.33	0.34	0.98	0.25
34	CK	S1	0.14	0.26	0.3	0.87	0.2
35	CK	S1	0.13	0.26	0.3	0.86	0.2
36	CK	S1	0.11	0.21	0.27	0.78	0.16
37	CK	S1	0.09	0.17	0.24	0.7	0.13
38	CK	S1	0.08	0.17	0.24	0.69	0.13
39	CK	S1	0.06	0.14	0.22	0.65	0.12
40	CK	S1	0.05	0.12	0.19	0.61	0.1
41	CK	S1	0.05	0.1	0.17	0.59	0.09
42	CK	S1	0.05	0.1	0.17	0.58	0.09
43	CK	S1	0.04	0.09	0.15	0.59	0.08
44	CK	S1	0.09	0.14	0.3	0.47	0.15
43	CK	S1	0.09	0.14	0.31	0.47	0.15
42	CK	S1	0.09	0.16	0.32	0.5	0.16
41	CK	S1	0.09	0.18	0.35	0.53	0.18
40	CK	S1	0.1	0.21	0.36	0.57	0.2
39	CK	S1	0.1	0.23	0.38	0.6	0.22
38	CK	S1	0.1	0.26	0.39	0.65	0.24
37	CK	S1	0.12	0.29	0.41	0.71	0.27
36	CK	S1	0.13	0.33	0.43	0.76	0.3
35	CK	S1	0.16	0.38	0.45	0.84	0.34
34	CK	S1	0.19	0.43	0.46	0.92	0.38
33	CK	S1	0.24	0.47	0.48	0.98	0.43
32	CK	S1	0.29	0.52	0.51	1.02	0.47
31	CK	S1	0.37	0.55	0.52	1.06	0.5
30	CK	S1	0.45	0.58	0.54	1.07	0.53
29	CK	S1	0.51	0.6	0.57	1.06	0.54
28	CK	S1	0.58	0.62	0.59	1.05	0.55
27	CK	S1	0.64	0.63	0.61	1.03	0.55
26	CK	S1	0.7	0.65	0.63	1.03	0.55
25	CK	S1	0.76	0.67	0.67	1	0.55
24	CK	S1	0.81	0.69	0.71	0.97	0.53
23	CK	S1	0.87	0.69	0.74	0.94	0.5
22	CK	S1	0.91	0.68	0.77	0.88	0.47
21	CK	S1	0.94	0.67	0.82	0.81	0.44
20	CK	S1	0.94	0.65	0.86	0.76	0.42
19	CK	S1	0.95	0.64	0.9	0.71	0.39
18	CK	S1	0.96	0.63	0.94	0.67	0.38
17	CK	S1	0.98	0.61	0.98	0.62	0.36
16	CK	S1	1.03	0.58	1.04	0.56	0.34
15	CK	S1	1.14	0.57	1.1	0.51	0.33
14	CK	S1	1.25	0.56	1.17	0.48	0.33
13	CK	S1	1.37	0.57	1.24	0.46	0.35
12	CK	S1	1.49	0.59	1.32	0.45	0.37
11	CK	S1	1.52	0.62	1.39	0.44	0.4
10	CK	S1	1.53	0.63	1.45	0.44	0.43
9	CK	S1	1.53	0.64	1.47	0.43	0.44
8	CK	S1	1.54	0.64	1.51	0.42	0.45
7	CK	S1	1.54	0.64	1.55	0.41	0.46
6	CK	S1	1.54	0.63	1.55	0.41	0.46
5	CK	S1	1.51	0.6	1.56	0.38	0.45
4	CK	S1	1.52	0.58	1.57	0.37	0.43
3	CK	S1	1.55	0.55	1.58	0.35	0.4
2	CK	S1	1.57	0.53	1.58	0.33	0.37
1	CK	S1	1.59	0.51	1.59	0.32	0.35
0	CK	S1	1.6	0.5	1.59	0.31	0.32
1	CK	S1	1.62	0.49	1.56	0.32	0.31
2	CK	S1	1.62	0.47	1.55	0.3	0.29
3	CK	S1	1.65	0.47	1.53	0.31	0.28
4	CK	S1	1.68	0.47	1.51	0.31	0.27
5	CK	S1	1.68	0.47	1.49	0.32	0.26
6	CK	S1	1.68	0.48	1.49	0.32	0.25
7	CK	S1	1.7	0.48	1.5	0.32	0.25
8	CK	S1	1.69	0.5	1.5	0.33	0.26
9	CK	S1	1.67	0.52	1.54	0.34	0.28
10	CK	S1	1.65	0.55	1.59	0.34	0.3
11	CK	S1	1.64	0.58	1.61	0.36	0.33
12	CK	S1	1.63	0.61	1.63	0.38	0.37
13	CK	S1	1.61	0.64	1.64	0.39	0.4
14	CK	S1	1.6	0.68	1.64	0.41	0.45
15	CK	S1	1.59	0.72	1.59	0.45	0.5
16	CK	S1	1.57	0.78	1.55	0.5	0.56
17	CK	S1	1.52	0.81	1.44	0.56	0.6
18	CK	S1	1.45	0.81	1.32	0.62	0.62
19	CK	S1	1.32	0.77	1.14	0.67	0.59
20	CK	S1	1.2	0.71	1	0.71	0.55
21	CK	S1	1.09	0.65	0.89	0.73	0.51
22	CK	S1	1.01	0.59	0.81	0.73	0.47
23	CK	S1	0.92	0.53	0.72	0.73	0.41
24	CK	S1	0.82	0.45	0.62	0.71	0.35
25	CK	S1	0.73	0.36	0.54	0.67	0.28
26	CK	S1	0.64	0.29	0.49	0.59	0.23
27	CK	S1	0.55	0.23	0.42	0.54	0.18
28	CK	S1	0.48	0.18	0.37	0.49	0.14
29	CK	S1	0.4	0.15	0.32	0.45	0.12
30	CK	S1	0.35	0.12	0.29	0.42	0.1
31	CK	S1	0.32	0.11	0.27	0.41	0.09
32	CK	S1	0.27	0.1	0.24	0.41	0.09
33	CK	S1	0.24	0.09	0.23	0.4	0.08
34	CK	S1	0.2	0.09	0.21	0.42	0.08
35	CK	S1	0.17	0.09	0.2	0.44	0.08
36	CK	S1	0.14	0.09	0.18	0.48	0.09
37	CK	S1	0.12	0.09	0.17	0.52	0.09
38	CK	S1	0.11	0.09	0.17	0.56	0.1
39	CK	S1	0.1	0.09	0.16	0.6	0.1
40	CK	S1	0.1	0.09	0.15	0.63	0.1
41	CK	S1	0.09	0.1	0.15	0.65	0.1
42	CK	S1	0.09	0.1	0.14	0.69	0.1
43	CK	S1	0.09	0.09	0.14	0.7	0.1
44	CK	S1	0.09	0.09	0.13	0.72	0.1
40	CK	S1	0.07	0.08	0.08	0.92	0.08
39	CK	S1	0.07	0.08	0.08	0.92	0.08
38	CK	S1	0.08	0.08	0.09	0.88	0.08
37	CK	S1	0.09	0.08	0.09	0.85	0.08
36	CK	S1	0.12	0.08	0.1	0.82	0.08
35	CK	S1	0.14	0.09	0.11	0.84	0.09
34	CK	S1	0.16	0.11	0.12	0.89	0.1
33	CK	S1	0.18	0.13	0.14	0.97	0.12
32	CK	S1	0.19	0.14	0.14	1.01	0.13
31	CK	S1	0.21	0.19	0.18	1.05	0.17
30	CK	S1	0.22	0.2	0.19	1.05	0.19
29	CK	S1	0.25	0.24	0.24	1	0.22
28	CK	S1	0.28	0.26	0.28	0.93	0.25
27	CK	S1	0.33	0.28	0.34	0.82	0.28
26	CK	S1	0.37	0.3	0.4	0.74	0.3
25	CK	S1	0.43	0.31	0.47	0.67	0.31
24	CK	S1	0.5	0.33	0.55	0.61	0.32
23	CK	S1	0.6	0.37	0.69	0.53	0.33
22	CK	S1	0.64	0.38	0.76	0.5	0.34
21	CK	S1	0.69	0.42	0.91	0.46	0.36
20	CK	S1	0.75	0.45	1.07	0.42	0.37
19	CK	S1	0.83	0.47	1.22	0.39	0.37
18	CK	S1	0.94	0.51	1.33	0.38	0.38
17	CK	S1	1.03	0.55	1.41	0.39	0.39
16	CK	S1	1.13	0.6	1.45	0.41	0.39
15	CK	S1	1.23	0.65	1.49	0.43	0.4
14	CK	S1	1.29	0.64	1.51	0.42	0.38
13	CK	S1	1.39	0.58	1.57	0.37	0.34
12	CK	S1	1.42	0.55	1.58	0.35	0.32
11	CK	S1	1.47	0.47	1.62	0.29	0.27
10	CK	S1	1.5	0.43	1.64	0.26	0.24
9	CK	S1	1.54	0.39	1.66	0.23	0.21
8	CK	S1	1.54	0.37	1.66	0.22	0.2
7	CK	S1	1.53	0.38	1.62	0.23	0.2
6	CK	S1	1.55	0.4	1.6	0.25	0.22
5	CK	S1	1.58	0.43	1.57	0.28	0.24
4	CK	S1	1.6	0.45	1.55	0.29	0.26
3	CK	S1	1.59	0.46	1.53	0.3	0.27
2	CK	S1	1.6	0.44	1.51	0.29	0.27
1	CK	S1	1.61	0.41	1.49	0.28	0.26
0	CK	S1	1.63	0.39	1.46	0.26	0.24
1	CK	S1	1.62	0.35	1.42	0.25	0.23
2	CK	S1	1.62	0.33	1.39	0.24	0.22
3	CK	S1	1.56	0.31	1.35	0.23	0.2
4	CK	S1	1.52	0.3	1.32	0.23	0.2
5	CK	S1	1.45	0.29	1.29	0.23	0.2
6	CK	S1	1.43	0.3	1.26	0.24	0.2
7	CK	S1	1.39	0.32	1.25	0.26	0.21
8	CK	S1	1.38	0.34	1.24	0.27	0.21
9	CK	S1	1.37	0.38	1.24	0.3	0.22
10	CK	S1	1.35	0.42	1.25	0.34	0.23
11	CK	S1	1.26	0.45	1.28	0.35	0.24
12	CK	S1	1.15	0.44	1.32	0.33	0.24
13	CK	S1	1.06	0.4	1.39	0.29	0.22
14	CK	S1	1.01	0.35	1.43	0.24	0.2
15	CK	S1	0.98	0.32	1.46	0.22	0.19
16	CK	S1	0.96	0.31	1.5	0.2	0.18
17	CK	S1	0.94	0.29	1.52	0.19	0.17
18	CK	S1	0.95	0.29	1.53	0.19	0.17
19	CK	S1	0.93	0.29	1.52	0.19	0.17
20	CK	S1	0.89	0.28	1.44	0.19	0.16
21	CK	S1	0.81	0.26	1.37	0.19	0.14
22	CK	S1	0.71	0.23	1.25	0.19	0.13
23	CK	S1	0.59	0.21	1.1	0.19	0.13
24	CK	S1	0.49	0.21	0.96	0.21	0.14
25	CK	S1	0.42	0.21	0.84	0.25	0.15
26	CK	S1	0.38	0.21	0.75	0.29	0.16
27	CK	S1	0.34	0.22	0.64	0.34	0.17
28	CK	S1	0.32	0.23	0.58	0.39	0.19
29	CK	S1	0.29	0.23	0.49	0.47	0.2
30	CK	S1	0.27	0.23	0.42	0.55	0.2
31	CK	S1	0.24	0.23	0.36	0.63	0.2
32	CK	S1	0.21	0.21	0.31	0.69	0.19
33	CK	S1	0.19	0.18	0.24	0.75	0.16
34	CK	S1	0.17	0.16	0.2	0.79	0.15
35	CK	S1	0.15	0.13	0.17	0.79	0.13
36	CK	S1	0.12	0.12	0.15	0.78	0.12
37	CK	S1	0.1	0.1	0.14	0.77	0.1
38	CK	S1	0.09	0.1	0.13	0.77	0.1
39	CK	S1	0.09	0.09	0.12	0.75	0.09
48	NPK	S1	0.14	0.12	0.12	1.04	0.12
47	NPK	S1	0.14	0.12	0.12	1.05	0.12
46	NPK	S1	0.14	0.12	0.12	1.02	0.12
45	NPK	S1	0.14	0.12	0.12	1.03	0.12
44	NPK	S1	0.14	0.12	0.13	0.99	0.12
43	NPK	S1	0.14	0.12	0.13	0.96	0.12
42	NPK	S1	0.14	0.13	0.13	0.95	0.12
41	NPK	S1	0.15	0.13	0.14	0.91	0.12
40	NPK	S1	0.15	0.13	0.14	0.88	0.13
39	NPK	S1	0.16	0.13	0.15	0.84	0.13
38	NPK	S1	0.17	0.13	0.16	0.79	0.13
37	NPK	S1	0.18	0.13	0.17	0.76	0.13
36	NPK	S1	0.19	0.14	0.18	0.74	0.13
35	NPK	S1	0.21	0.15	0.2	0.74	0.14
34	NPK	S1	0.22	0.16	0.22	0.73	0.14
33	NPK	S1	0.24	0.17	0.24	0.72	0.15
32	NPK	S1	0.25	0.18	0.26	0.71	0.16
31	NPK	S1	0.27	0.19	0.28	0.68	0.16
30	NPK	S1	0.29	0.2	0.31	0.65	0.17
29	NPK	S1	0.32	0.21	0.36	0.59	0.17
28	NPK	S1	0.34	0.23	0.41	0.55	0.18
27	NPK	S1	0.39	0.25	0.48	0.51	0.19
26	NPK	S1	0.43	0.26	0.55	0.47	0.19
25	NPK	S1	0.55	0.28	0.64	0.43	0.19
24	NPK	S1	0.55	0.28	0.65	0.42	0.19
23	NPK	S1	0.65	0.29	0.71	0.41	0.2
22	NPK	S1	0.83	0.32	0.84	0.39	0.21
21	NPK	S1	0.86	0.32	0.9	0.35	0.2
20	NPK	S1	1	0.34	1.05	0.33	0.21
19	NPK	S1	1.09	0.36	1.19	0.31	0.22
18	NPK	S1	1.19	0.37	1.32	0.28	0.23
17	NPK	S1	1.29	0.37	1.47	0.25	0.22
16	NPK	S1	1.34	0.33	1.59	0.21	0.19
15	NPK	S1	1.33	0.31	1.69	0.19	0.17
14	NPK	S1	1.29	0.3	1.78	0.17	0.16
13	NPK	S1	1.22	0.28	1.75	0.16	0.15
12	NPK	S1	1.11	0.24	1.79	0.13	0.12
11	NPK	S1	1.07	0.23	1.76	0.13	0.11
10	NPK	S1	1.02	0.21	1.75	0.12	0.11
9	NPK	S1	0.99	0.19	1.77	0.11	0.09
8	NPK	S1	1.01	0.18	1.77	0.1	0.09
7	NPK	S1	1.01	0.17	1.74	0.1	0.08
6	NPK	S1	1.09	0.17	1.73	0.1	0.08
5	NPK	S1	1.11	0.18	1.74	0.1	0.08
4	NPK	S1	1.1	0.19	1.72	0.11	0.09
3	NPK	S1	1.08	0.2	1.72	0.11	0.09
2	NPK	S1	1.07	0.2	1.71	0.12	0.09
1	NPK	S1	1.06	0.2	1.7	0.12	0.09
0	NPK	S1	1.03	0.21	1.71	0.12	0.09
1	NPK	S1	0.98	0.21	1.67	0.13	0.1
2	NPK	S1	0.91	0.22	1.66	0.14	0.11
3	NPK	S1	0.87	0.23	1.7	0.13	0.12
4	NPK	S1	0.78	0.25	1.5	0.17	0.14
5	NPK	S1	0.71	0.28	1.46	0.19	0.17
6	NPK	S1	0.69	0.31	1.39	0.22	0.19
7	NPK	S1	0.68	0.33	1.3	0.25	0.21
8	NPK	S1	0.7	0.34	1.25	0.27	0.21
9	NPK	S1	0.69	0.34	1.21	0.28	0.22
10	NPK	S1	0.69	0.35	1.13	0.31	0.22
11	NPK	S1	0.68	0.35	1.05	0.34	0.23
12	NPK	S1	0.72	0.35	1.01	0.35	0.23
13	NPK	S1	0.73	0.36	0.92	0.39	0.23
14	NPK	S1	0.75	0.37	0.84	0.44	0.24
15	NPK	S1	0.74	0.37	0.77	0.48	0.25
16	NPK	S1	0.71	0.36	0.71	0.5	0.25
17	NPK	S1	0.75	0.36	0.71	0.5	0.25
18	NPK	S1	0.71	0.34	0.66	0.52	0.25
19	NPK	S1	0.69	0.33	0.64	0.51	0.25
20	NPK	S1	0.68	0.32	0.6	0.53	0.25
21	NPK	S1	0.68	0.31	0.56	0.56	0.25
22	NPK	S1	0.72	0.31	0.54	0.58	0.25
23	NPK	S1	0.74	0.31	0.49	0.63	0.25
24	NPK	S1	0.74	0.31	0.49	0.64	0.25
25	NPK	S1	0.76	0.31	0.45	0.69	0.24
26	NPK	S1	0.76	0.29	0.41	0.71	0.23
27	NPK	S1	0.73	0.28	0.4	0.7	0.21
28	NPK	S1	0.71	0.26	0.37	0.69	0.2
29	NPK	S1	0.69	0.23	0.34	0.67	0.18
30	NPK	S1	0.68	0.21	0.33	0.65	0.17
31	NPK	S1	0.65	0.2	0.31	0.63	0.16
32	NPK	S1	0.57	0.18	0.3	0.6	0.15
33	NPK	S1	0.53	0.17	0.29	0.58	0.14
34	NPK	S1	0.48	0.16	0.28	0.56	0.13
35	NPK	S1	0.44	0.14	0.26	0.56	0.12
36	NPK	S1	0.39	0.14	0.25	0.56	0.11
37	NPK	S1	0.35	0.13	0.23	0.56	0.1
38	NPK	S1	0.33	0.12	0.21	0.58	0.1
39	NPK	S1	0.31	0.12	0.19	0.61	0.09
40	NPK	S1	0.3	0.11	0.18	0.63	0.09
41	NPK	S1	0.26	0.11	0.17	0.63	0.09
42	NPK	S1	0.25	0.1	0.16	0.65	0.09
43	NPK	S1	0.23	0.1	0.15	0.68	0.09
44	NPK	S1	0.22	0.1	0.14	0.73	0.09
45	NPK	S1	0.21	0.1	0.13	0.77	0.09
46	NPK	S1	0.19	0.1	0.13	0.81	0.09
47	NPK	S1	0.18	0.1	0.12	0.85	0.1
48	NPK	S1	0.17	0.11	0.12	0.88	0.1
54	NPK	S1	0.12	0.11	0.13	0.88	0.11
53	NPK	S1	0.12	0.12	0.14	0.85	0.11
52	NPK	S1	0.12	0.12	0.14	0.86	0.12
51	NPK	S1	0.12	0.12	0.15	0.82	0.12
50	NPK	S1	0.12	0.12	0.16	0.8	0.12
49	NPK	S1	0.12	0.13	0.16	0.8	0.12
48	NPK	S1	0.12	0.13	0.16	0.8	0.12
47	NPK	S1	0.12	0.14	0.18	0.79	0.13
46	NPK	S1	0.13	0.14	0.17	0.83	0.13
45	NPK	S1	0.13	0.14	0.18	0.82	0.13
44	NPK	S1	0.14	0.15	0.19	0.8	0.13
43	NPK	S1	0.16	0.16	0.19	0.8	0.13
42	NPK	S1	0.17	0.15	0.19	0.81	0.13
41	NPK	S1	0.2	0.15	0.2	0.79	0.13
40	NPK	S1	0.22	0.16	0.21	0.75	0.13
39	NPK	S1	0.24	0.16	0.21	0.76	0.12
38	NPK	S1	0.29	0.16	0.22	0.72	0.12
37	NPK	S1	0.32	0.17	0.24	0.69	0.12
36	NPK	S1	0.34	0.16	0.24	0.68	0.12
35	NPK	S1	0.37	0.17	0.26	0.66	0.12
34	NPK	S1	0.39	0.18	0.29	0.61	0.13
33	NPK	S1	0.4	0.18	0.29	0.61	0.13
32	NPK	S1	0.42	0.19	0.33	0.56	0.13
31	NPK	S1	0.43	0.19	0.34	0.54	0.13
30	NPK	S1	0.42	0.18	0.34	0.54	0.13
29	NPK	S1	0.43	0.2	0.37	0.53	0.13
28	NPK	S1	0.45	0.22	0.44	0.5	0.14
27	NPK	S1	0.43	0.22	0.43	0.51	0.15
26	NPK	S1	0.44	0.24	0.49	0.49	0.16
25	NPK	S1	0.44	0.27	0.57	0.47	0.17
24	NPK	S1	0.41	0.27	0.55	0.5	0.18
23	NPK	S1	0.4	0.3	0.59	0.51	0.2
22	NPK	S1	0.47	0.32	0.72	0.44	0.19
21	NPK	S1	0.5	0.34	0.78	0.44	0.21
20	NPK	S1	0.48	0.38	0.76	0.5	0.24
19	NPK	S1	0.5	0.41	0.8	0.52	0.27
18	NPK	S1	0.61	0.41	0.91	0.45	0.25
17	NPK	S1	0.58	0.45	0.89	0.5	0.29
16	NPK	S1	0.61	0.49	0.92	0.53	0.32
15	NPK	S1	0.72	0.5	1.05	0.47	0.31
14	NPK	S1	0.74	0.49	1.05	0.47	0.31
13	NPK	S1	0.79	0.51	1.14	0.45	0.32
12	NPK	S1	0.92	0.49	1.28	0.38	0.31
11	NPK	S1	0.93	0.49	1.29	0.38	0.31
10	NPK	S1	1.04	0.48	1.37	0.35	0.3
9	NPK	S1	1.13	0.44	1.45	0.3	0.29
8	NPK	S1	1.14	0.44	1.45	0.3	0.29
7	NPK	S1	1.17	0.4	1.49	0.27	0.27
6	NPK	S1	1.17	0.36	1.52	0.24	0.23
5	NPK	S1	1.18	0.34	1.54	0.22	0.22
4	NPK	S1	1.17	0.31	1.58	0.2	0.19
3	NPK	S1	1.13	0.28	1.61	0.17	0.17
2	NPK	S1	1.12	0.27	1.63	0.17	0.16
1	NPK	S1	1.09	0.26	1.69	0.15	0.14
0	NPK	S1	1.07	0.24	1.68	0.14	0.13
1	NPK	S1	1.05	0.21	1.74	0.12	0.12
2	NPK	S1	1	0.2	1.68	0.12	0.1
3	NPK	S1	0.97	0.18	1.73	0.1	0.09
4	NPK	S1	1.02	0.17	1.74	0.1	0.08
5	NPK	S1	0.97	0.17	1.72	0.1	0.08
6	NPK	S1	0.96	0.16	1.76	0.09	0.08
7	NPK	S1	0.95	0.17	1.65	0.1	0.08
8	NPK	S1	0.95	0.17	1.65	0.1	0.08
9	NPK	S1	0.95	0.17	1.61	0.11	0.09
10	NPK	S1	0.95	0.19	1.54	0.12	0.1
11	NPK	S1	0.93	0.19	1.45	0.13	0.11
12	NPK	S1	0.93	0.2	1.49	0.13	0.11
13	NPK	S1	0.93	0.21	1.44	0.15	0.12
14	NPK	S1	0.92	0.22	1.33	0.17	0.13
15	NPK	S1	0.92	0.23	1.38	0.16	0.13
16	NPK	S1	0.92	0.24	1.28	0.19	0.14
17	NPK	S1	0.89	0.25	1.15	0.22	0.15
18	NPK	S1	0.85	0.26	1.06	0.25	0.16
19	NPK	S1	0.88	0.26	1.1	0.23	0.15
20	NPK	S1	0.82	0.26	0.98	0.27	0.16
21	NPK	S1	0.73	0.27	0.85	0.31	0.17
22	NPK	S1	0.68	0.27	0.78	0.35	0.18
23	NPK	S1	0.71	0.28	0.82	0.34	0.18
24	NPK	S1	0.66	0.27	0.74	0.37	0.18
25	NPK	S1	0.64	0.27	0.7	0.38	0.18
26	NPK	S1	0.71	0.29	0.74	0.39	0.18
27	NPK	S1	0.65	0.28	0.68	0.41	0.17
28	NPK	S1	0.61	0.26	0.62	0.42	0.16
29	NPK	S1	0.57	0.25	0.57	0.44	0.16
30	NPK	S1	0.58	0.25	0.57	0.44	0.16
31	NPK	S1	0.52	0.24	0.52	0.45	0.15
32	NPK	S1	0.46	0.24	0.49	0.48	0.15
33	NPK	S1	0.39	0.2	0.44	0.46	0.14
34	NPK	S1	0.4	0.21	0.44	0.48	0.14
35	NPK	S1	0.35	0.2	0.41	0.5	0.14
36	NPK	S1	0.3	0.17	0.36	0.48	0.13
37	NPK	S1	0.26	0.16	0.33	0.5	0.13
38	NPK	S1	0.27	0.18	0.34	0.53	0.14
39	NPK	S1	0.23	0.16	0.3	0.53	0.13
40	NPK	S1	0.21	0.16	0.29	0.54	0.13
41	NPK	S1	0.2	0.16	0.29	0.56	0.14
42	NPK	S1	0.18	0.15	0.27	0.56	0.14
43	NPK	S1	0.16	0.14	0.25	0.58	0.13
44	NPK	S1	0.15	0.14	0.23	0.59	0.13
45	NPK	S1	0.15	0.14	0.23	0.6	0.13
46	NPK	S1	0.14	0.13	0.21	0.62	0.12
47	NPK	S1	0.13	0.13	0.2	0.64	0.12
48	NPK	S1	0.13	0.13	0.18	0.7	0.12
49	NPK	S1	0.12	0.13	0.18	0.69	0.12
50	NPK	S1	0.12	0.13	0.17	0.76	0.12
46	NPK	S1	0.2	0.19	0.37	0.52	0.17
45	NPK	S1	0.21	0.2	0.39	0.5	0.17
44	NPK	S1	0.24	0.2	0.42	0.47	0.16
43	NPK	S1	0.27	0.21	0.45	0.46	0.16
42	NPK	S1	0.29	0.21	0.47	0.44	0.15
41	NPK	S1	0.32	0.21	0.49	0.43	0.15
40	NPK	S1	0.37	0.21	0.52	0.41	0.14
39	NPK	S1	0.42	0.21	0.54	0.39	0.13
38	NPK	S1	0.5	0.2	0.58	0.35	0.12
37	NPK	S1	0.59	0.19	0.61	0.31	0.11
36	NPK	S1	0.67	0.18	0.64	0.28	0.1
35	NPK	S1	0.73	0.17	0.69	0.25	0.09
34	NPK	S1	0.78	0.16	0.72	0.22	0.08
33	NPK	S1	0.81	0.15	0.76	0.2	0.08
32	NPK	S1	0.83	0.15	0.8	0.19	0.08
31	NPK	S1	0.82	0.15	0.83	0.18	0.08
30	NPK	S1	0.82	0.15	0.86	0.17	0.08
29	NPK	S1	0.81	0.15	0.9	0.16	0.09
28	NPK	S1	0.8	0.15	0.93	0.16	0.09
27	NPK	S1	0.79	0.15	0.96	0.15	0.09
26	NPK	S1	0.78	0.14	1.01	0.14	0.08
25	NPK	S1	0.78	0.14	1.05	0.13	0.08
24	NPK	S1	0.78	0.14	1.07	0.13	0.08
23	NPK	S1	0.77	0.14	1.1	0.13	0.08
22	NPK	S1	0.77	0.14	1.13	0.12	0.08
21	NPK	S1	0.77	0.14	1.15	0.12	0.08
20	NPK	S1	0.78	0.14	1.19	0.12	0.08
19	NPK	S1	0.8	0.14	1.22	0.11	0.07
18	NPK	S1	0.82	0.13	1.27	0.11	0.07
17	NPK	S1	0.86	0.13	1.34	0.1	0.07
16	NPK	S1	0.9	0.13	1.41	0.09	0.06
15	NPK	S1	0.92	0.12	1.48	0.08	0.05
14	NPK	S1	0.97	0.12	1.54	0.07	0.05
13	NPK	S1	1	0.11	1.6	0.07	0.05
12	NPK	S1	1.05	0.11	1.66	0.07	0.05
11	NPK	S1	1.08	0.12	1.68	0.07	0.05
10	NPK	S1	1.1	0.12	1.75	0.07	0.06
9	NPK	S1	1.11	0.13	1.77	0.07	0.07
8	NPK	S1	1.11	0.14	1.73	0.08	0.08
7	NPK	S1	1.09	0.16	1.78	0.09	0.1
6	NPK	S1	1.08	0.16	1.76	0.09	0.11
5	NPK	S1	1.08	0.17	1.72	0.1	0.12
4	NPK	S1	1.09	0.18	1.69	0.11	0.12
3	NPK	S1	1.1	0.18	1.67	0.11	0.12
2	NPK	S1	1.11	0.19	1.64	0.11	0.13
1	NPK	S1	1.1	0.19	1.6	0.12	0.12
0	NPK	S1	1.09	0.2	1.54	0.13	0.13
1	NPK	S1	1.07	0.21	1.48	0.14	0.13
2	NPK	S1	1.07	0.22	1.4	0.16	0.14
3	NPK	S1	1.08	0.23	1.32	0.18	0.14
4	NPK	S1	1.1	0.25	1.24	0.2	0.15
5	NPK	S1	1.14	0.27	1.17	0.23	0.16
6	NPK	S1	1.14	0.3	1.1	0.27	0.18
7	NPK	S1	1.09	0.33	1.04	0.32	0.19
8	NPK	S1	1.04	0.37	0.98	0.38	0.22
9	NPK	S1	0.98	0.41	0.93	0.44	0.24
10	NPK	S1	0.93	0.43	0.9	0.48	0.25
11	NPK	S1	0.87	0.46	0.85	0.55	0.27
12	NPK	S1	0.81	0.49	0.81	0.6	0.29
13	NPK	S1	0.74	0.51	0.77	0.66	0.3
14	NPK	S1	0.67	0.51	0.73	0.69	0.31
15	NPK	S1	0.61	0.5	0.7	0.71	0.31
16	NPK	S1	0.56	0.48	0.69	0.7	0.3
17	NPK	S1	0.5	0.46	0.67	0.69	0.3
18	NPK	S1	0.46	0.44	0.66	0.66	0.29
19	NPK	S1	0.44	0.42	0.66	0.64	0.28
20	NPK	S1	0.41	0.4	0.65	0.61	0.27
21	NPK	S1	0.4	0.38	0.66	0.58	0.27
22	NPK	S1	0.38	0.36	0.66	0.55	0.26
23	NPK	S1	0.37	0.35	0.65	0.53	0.25
24	NPK	S1	0.36	0.33	0.66	0.51	0.25
25	NPK	S1	0.39	0.34	0.72	0.47	0.23
26	NPK	S1	0.39	0.33	0.71	0.46	0.22
27	NPK	S1	0.41	0.32	0.71	0.45	0.21
28	NPK	S1	0.42	0.31	0.69	0.45	0.2
29	NPK	S1	0.43	0.31	0.69	0.45	0.19
30	NPK	S1	0.43	0.3	0.67	0.45	0.19
31	NPK	S1	0.43	0.3	0.65	0.47	0.19
32	NPK	S1	0.42	0.3	0.62	0.48	0.19
33	NPK	S1	0.39	0.3	0.59	0.51	0.19
34	NPK	S1	0.36	0.3	0.56	0.54	0.2
35	NPK	S1	0.33	0.3	0.53	0.56	0.21
36	NPK	S1	0.3	0.29	0.5	0.59	0.21
37	NPK	S1	0.28	0.29	0.47	0.6	0.21
38	NPK	S1	0.26	0.27	0.45	0.61	0.21
39	NPK	S1	0.25	0.27	0.43	0.61	0.21
40	NPK	S1	0.23	0.25	0.41	0.62	0.21
41	NPK	S1	0.21	0.24	0.38	0.62	0.2
42	NPK	S1	0.2	0.22	0.36	0.62	0.2
43	NPK	S1	0.19	0.21	0.34	0.63	0.19
44	NPK	S1	0.18	0.2	0.32	0.64	0.19
45	NPK	S1	0.17	0.2	0.31	0.65	0.19
46	NPK	S1	0.17	0.19	0.29	0.66	0.19
47	NPK	S1	0.17	0.19	0.28	0.68	0.18
48	NPK	S1	0.17	0.19	0.26	0.71	0.18
35	NPK	S1	0.18	0.18	0.22	0.82	0.17
34	NPK	S1	0.18	0.18	0.22	0.82	0.17
33	NPK	S1	0.2	0.18	0.23	0.82	0.17
32	NPK	S1	0.2	0.18	0.23	0.81	0.17
31	NPK	S1	0.21	0.19	0.24	0.8	0.17
30	NPK	S1	0.24	0.19	0.25	0.77	0.17
29	NPK	S1	0.25	0.19	0.26	0.74	0.17
28	NPK	S1	0.29	0.19	0.28	0.67	0.16
27	NPK	S1	0.31	0.19	0.31	0.61	0.16
26	NPK	S1	0.32	0.19	0.33	0.58	0.16
25	NPK	S1	0.37	0.19	0.37	0.51	0.15
24	NPK	S1	0.38	0.19	0.38	0.49	0.15
23	NPK	S1	0.42	0.18	0.43	0.43	0.15
22	NPK	S1	0.42	0.18	0.43	0.43	0.15
21	NPK	S1	0.44	0.18	0.47	0.39	0.14
20	NPK	S1	0.5	0.17	0.53	0.33	0.13
19	NPK	S1	0.58	0.16	0.6	0.27	0.11
18	NPK	S1	0.63	0.15	0.69	0.22	0.09
17	NPK	S1	0.69	0.15	0.79	0.19	0.08
16	NPK	S1	0.72	0.14	0.87	0.17	0.07
15	NPK	S1	0.76	0.14	0.97	0.15	0.07
14	NPK	S1	0.78	0.15	1.11	0.13	0.07
13	NPK	S1	0.79	0.15	1.18	0.13	0.07
12	NPK	S1	0.8	0.16	1.28	0.12	0.08
11	NPK	S1	0.8	0.16	1.25	0.12	0.08
10	NPK	S1	0.82	0.16	1.37	0.12	0.08
9	NPK	S1	0.86	0.16	1.43	0.11	0.08
8	NPK	S1	0.91	0.16	1.55	0.1	0.08
7	NPK	S1	0.97	0.16	1.63	0.1	0.08
6	NPK	S1	0.98	0.16	1.61	0.1	0.08
5	NPK	S1	0.98	0.17	1.66	0.1	0.09
4	NPK	S1	0.94	0.18	1.63	0.11	0.09
3	NPK	S1	0.91	0.19	1.65	0.12	0.09
2	NPK	S1	0.87	0.19	1.56	0.12	0.09
1	NPK	S1	0.84	0.2	1.58	0.13	0.09
0	NPK	S1	0.83	0.2	1.58	0.13	0.09
1	NPK	S1	0.8	0.2	1.51	0.14	0.1
2	NPK	S1	0.76	0.2	1.54	0.13	0.1
3	NPK	S1	0.73	0.19	1.52	0.13	0.09
4	NPK	S1	0.74	0.16	1.55	0.11	0.08
5	NPK	S1	0.82	0.13	1.59	0.08	0.05
6	NPK	S1	0.89	0.12	1.58	0.07	0.05
7	NPK	S1	0.98	0.11	1.65	0.06	0.04
8	NPK	S1	1.02	0.11	1.63	0.07	0.05
9	NPK	S1	1.04	0.11	1.69	0.07	0.05
10	NPK	S1	1.03	0.12	1.67	0.07	0.06
11	NPK	S1	1.04	0.12	1.68	0.07	0.06
12	NPK	S1	1.07	0.13	1.67	0.08	0.07
13	NPK	S1	1.08	0.15	1.58	0.09	0.08
14	NPK	S1	1.09	0.16	1.51	0.1	0.08
15	NPK	S1	1.04	0.16	1.4	0.11	0.08
16	NPK	S1	0.99	0.17	1.3	0.13	0.09
17	NPK	S1	0.87	0.18	1.19	0.15	0.1
18	NPK	S1	0.78	0.18	1.09	0.17	0.11
19	NPK	S1	0.67	0.2	0.99	0.2	0.13
20	NPK	S1	0.62	0.19	0.91	0.21	0.13
21	NPK	S1	0.55	0.21	0.85	0.25	0.15
22	NPK	S1	0.53	0.2	0.82	0.24	0.14
23	NPK	S1	0.48	0.21	0.77	0.28	0.16
24	NPK	S1	0.44	0.23	0.7	0.33	0.18
25	NPK	S1	0.4	0.23	0.62	0.37	0.18
26	NPK	S1	0.37	0.24	0.57	0.42	0.18
27	NPK	S1	0.33	0.22	0.5	0.45	0.17
28	NPK	S1	0.31	0.22	0.46	0.48	0.17
29	NPK	S1	0.29	0.22	0.43	0.51	0.17
30	NPK	S1	0.25	0.2	0.37	0.55	0.16
31	NPK	S1	0.24	0.2	0.36	0.56	0.17
32	NPK	S1	0.22	0.19	0.32	0.59	0.17
33	NPK	S1	0.22	0.19	0.32	0.59	0.16
34	NPK	S1	0.19	0.19	0.29	0.63	0.17
35	NPK	S1	0.18	0.18	0.28	0.67	0.17
36	NPK	S1	0.17	0.18	0.26	0.7	0.17
42	NPKM	S1	0.08	0.08	0.16	0.54	0.09
41	NPKM	S1	0.09	0.09	0.17	0.5	0.09
40	NPKM	S1	0.09	0.09	0.19	0.46	0.1
39	NPKM	S1	0.1	0.09	0.21	0.44	0.1
38	NPKM	S1	0.12	0.1	0.23	0.44	0.11
37	NPKM	S1	0.14	0.11	0.24	0.45	0.12
36	NPKM	S1	0.16	0.12	0.25	0.49	0.13
35	NPKM	S1	0.19	0.14	0.27	0.54	0.15
34	NPKM	S1	0.23	0.17	0.28	0.61	0.17
33	NPKM	S1	0.3	0.21	0.29	0.72	0.22
32	NPKM	S1	0.38	0.27	0.31	0.87	0.28
31	NPKM	S1	0.47	0.34	0.34	1	0.36
30	NPKM	S1	0.55	0.42	0.38	1.09	0.46
29	NPKM	S1	0.61	0.5	0.43	1.16	0.55
28	NPKM	S1	0.66	0.57	0.48	1.19	0.64
27	NPKM	S1	0.72	0.64	0.54	1.2	0.71
26	NPKM	S1	0.76	0.68	0.58	1.18	0.75
25	NPKM	S1	0.82	0.73	0.63	1.15	0.79
24	NPKM	S1	0.89	0.77	0.7	1.09	0.81
23	NPKM	S1	0.98	0.81	0.79	1.03	0.82
22	NPKM	S1	1.05	0.84	0.87	0.97	0.81
21	NPKM	S1	1.09	0.85	0.95	0.9	0.79
20	NPKM	S1	1.14	0.83	1.02	0.81	0.74
19	NPKM	S1	1.15	0.8	1.09	0.73	0.69
18	NPKM	S1	1.17	0.75	1.14	0.66	0.64
17	NPKM	S1	1.2	0.7	1.18	0.59	0.57
16	NPKM	S1	1.24	0.63	1.22	0.52	0.5
15	NPKM	S1	1.29	0.57	1.25	0.46	0.44
14	NPKM	S1	1.33	0.51	1.26	0.4	0.37
13	NPKM	S1	1.37	0.44	1.26	0.35	0.31
12	NPKM	S1	1.39	0.39	1.24	0.31	0.26
11	NPKM	S1	1.39	0.36	1.21	0.29	0.23
10	NPKM	S1	1.37	0.33	1.19	0.28	0.21
9	NPKM	S1	1.36	0.32	1.18	0.27	0.21
8	NPKM	S1	1.37	0.31	1.16	0.27	0.22
7	NPKM	S1	1.38	0.31	1.15	0.27	0.23
6	NPKM	S1	1.39	0.32	1.14	0.28	0.24
5	NPKM	S1	1.45	0.34	1.13	0.3	0.26
4	NPKM	S1	1.47	0.34	1.12	0.31	0.27
3	NPKM	S1	1.54	0.37	1.11	0.33	0.29
2	NPKM	S1	1.59	0.41	1.11	0.37	0.31
1	NPKM	S1	1.64	0.46	1.11	0.42	0.34
0	NPKM	S1	1.65	0.5	1.12	0.45	0.36
1	NPKM	S1	1.63	0.53	1.14	0.47	0.37
2	NPKM	S1	1.6	0.53	1.15	0.46	0.37
3	NPKM	S1	1.57	0.53	1.17	0.45	0.36
4	NPKM	S1	1.55	0.51	1.18	0.43	0.34
5	NPKM	S1	1.57	0.49	1.2	0.41	0.32
6	NPKM	S1	1.57	0.45	1.22	0.37	0.28
7	NPKM	S1	1.59	0.4	1.24	0.32	0.25
8	NPKM	S1	1.61	0.36	1.27	0.28	0.21
9	NPKM	S1	1.6	0.33	1.31	0.25	0.18
10	NPKM	S1	1.59	0.3	1.33	0.23	0.16
11	NPKM	S1	1.56	0.28	1.36	0.21	0.15
12	NPKM	S1	1.54	0.28	1.37	0.21	0.15
13	NPKM	S1	1.51	0.28	1.38	0.21	0.16
14	NPKM	S1	1.48	0.28	1.37	0.21	0.16
15	NPKM	S1	1.45	0.29	1.35	0.22	0.18
16	NPKM	S1	1.46	0.32	1.32	0.24	0.21
17	NPKM	S1	1.48	0.36	1.28	0.28	0.25
18	NPKM	S1	1.47	0.39	1.23	0.31	0.28
19	NPKM	S1	1.4	0.43	1.18	0.37	0.33
20	NPKM	S1	1.29	0.51	1.11	0.46	0.39
21	NPKM	S1	1.12	0.59	1.04	0.57	0.45
22	NPKM	S1	0.95	0.68	0.97	0.7	0.52
23	NPKM	S1	0.81	0.76	0.89	0.85	0.58
24	NPKM	S1	0.66	0.84	0.81	1.04	0.65
25	NPKM	S1	0.54	0.89	0.73	1.21	0.69
26	NPKM	S1	0.42	0.88	0.65	1.35	0.71
27	NPKM	S1	0.32	0.81	0.57	1.41	0.68
28	NPKM	S1	0.25	0.71	0.51	1.39	0.62
29	NPKM	S1	0.19	0.6	0.47	1.28	0.54
30	NPKM	S1	0.15	0.5	0.43	1.18	0.46
31	NPKM	S1	0.13	0.43	0.4	1.08	0.4
32	NPKM	S1	0.11	0.36	0.37	0.96	0.34
33	NPKM	S1	0.09	0.31	0.35	0.88	0.3
34	NPKM	S1	0.09	0.28	0.33	0.83	0.27
35	NPKM	S1	0.08	0.25	0.32	0.78	0.24
36	NPKM	S1	0.07	0.21	0.29	0.73	0.21
37	NPKM	S1	0.07	0.18	0.26	0.69	0.18
38	NPKM	S1	0.07	0.16	0.23	0.67	0.16
39	NPKM	S1	0.07	0.14	0.21	0.67	0.14
40	NPKM	S1	0.07	0.12	0.18	0.67	0.13
41	NPKM	S1	0.07	0.11	0.17	0.68	0.12
42	NPKM	S1	0.07	0.11	0.15	0.7	0.11
50	NPKM	S1	0.15	0.2	0.24	0.85	0.19
49	NPKM	S1	0.15	0.21	0.24	0.85	0.19
48	NPKM	S1	0.16	0.21	0.24	0.86	0.19
47	NPKM	S1	0.16	0.22	0.26	0.86	0.2
46	NPKM	S1	0.16	0.23	0.26	0.87	0.21
45	NPKM	S1	0.18	0.24	0.28	0.86	0.21
44	NPKM	S1	0.17	0.24	0.28	0.86	0.22
43	NPKM	S1	0.19	0.25	0.29	0.86	0.22
42	NPKM	S1	0.21	0.26	0.3	0.86	0.22
41	NPKM	S1	0.22	0.27	0.32	0.83	0.23
40	NPKM	S1	0.25	0.28	0.34	0.83	0.23
39	NPKM	S1	0.25	0.28	0.34	0.83	0.23
38	NPKM	S1	0.3	0.29	0.36	0.82	0.23
37	NPKM	S1	0.37	0.3	0.38	0.79	0.23
36	NPKM	S1	0.41	0.31	0.41	0.77	0.24
35	NPKM	S1	0.51	0.32	0.45	0.71	0.24
34	NPKM	S1	0.55	0.31	0.46	0.68	0.23
33	NPKM	S1	0.59	0.32	0.49	0.66	0.23
32	NPKM	S1	0.68	0.32	0.54	0.59	0.23
31	NPKM	S1	0.74	0.34	0.61	0.56	0.24
30	NPKM	S1	0.77	0.33	0.62	0.53	0.23
29	NPKM	S1	0.82	0.32	0.66	0.49	0.22
28	NPKM	S1	0.87	0.33	0.72	0.46	0.23
27	NPKM	S1	0.96	0.33	0.79	0.42	0.23
26	NPKM	S1	1.06	0.33	0.85	0.39	0.23
25	NPKM	S1	1.06	0.33	0.85	0.38	0.23
24	NPKM	S1	1.12	0.33	0.89	0.37	0.23
23	NPKM	S1	1.23	0.33	0.92	0.36	0.24
22	NPKM	S1	1.28	0.32	0.93	0.35	0.24
21	NPKM	S1	1.22	0.34	0.94	0.36	0.24
20	NPKM	S1	1.27	0.33	0.95	0.35	0.24
19	NPKM	S1	1.23	0.32	0.95	0.34	0.24
18	NPKM	S1	1.25	0.31	0.95	0.33	0.23
17	NPKM	S1	1.2	0.31	0.97	0.32	0.23
16	NPKM	S1	1.15	0.33	0.99	0.33	0.23
15	NPKM	S1	1.17	0.3	1	0.3	0.22
14	NPKM	S1	1.17	0.29	1.02	0.29	0.21
13	NPKM	S1	1.24	0.3	1.03	0.29	0.2
12	NPKM	S1	1.35	0.3	1.03	0.29	0.21
11	NPKM	S1	1.33	0.31	1.05	0.29	0.21
10	NPKM	S1	1.37	0.32	1.05	0.3	0.22
9	NPKM	S1	1.39	0.36	1.06	0.34	0.24
8	NPKM	S1	1.39	0.4	1.07	0.37	0.27
7	NPKM	S1	1.4	0.4	1.08	0.37	0.27
6	NPKM	S1	1.4	0.45	1.08	0.41	0.31
5	NPKM	S1	1.4	0.5	1.09	0.46	0.34
4	NPKM	S1	1.41	0.52	1.1	0.47	0.35
3	NPKM	S1	1.43	0.55	1.11	0.49	0.38
2	NPKM	S1	1.42	0.54	1.11	0.49	0.38
1	NPKM	S1	1.45	0.56	1.12	0.5	0.4
0	NPKM	S1	1.49	0.59	1.14	0.52	0.42
1	NPKM	S1	1.55	0.6	1.17	0.51	0.42
2	NPKM	S1	1.55	0.6	1.17	0.51	0.43
3	NPKM	S1	1.6	0.61	1.18	0.51	0.44
4	NPKM	S1	1.65	0.61	1.23	0.5	0.43
5	NPKM	S1	1.67	0.6	1.27	0.47	0.44
6	NPKM	S1	1.68	0.6	1.32	0.45	0.45
7	NPKM	S1	1.7	0.61	1.3	0.47	0.46
8	NPKM	S1	1.68	0.63	1.34	0.47	0.49
9	NPKM	S1	1.67	0.65	1.37	0.48	0.51
10	NPKM	S1	1.67	0.7	1.41	0.5	0.54
11	NPKM	S1	1.64	0.7	1.4	0.5	0.55
12	NPKM	S1	1.63	0.69	1.41	0.49	0.55
13	NPKM	S1	1.63	0.68	1.4	0.49	0.55
14	NPKM	S1	1.66	0.66	1.46	0.45	0.51
15	NPKM	S1	1.63	0.59	1.44	0.41	0.47
16	NPKM	S1	1.61	0.58	1.39	0.42	0.47
17	NPKM	S1	1.58	0.52	1.42	0.36	0.41
18	NPKM	S1	1.53	0.47	1.42	0.33	0.37
19	NPKM	S1	1.48	0.43	1.42	0.31	0.34
20	NPKM	S1	1.37	0.4	1.44	0.28	0.3
21	NPKM	S1	1.36	0.4	1.41	0.28	0.3
22	NPKM	S1	1.32	0.39	1.43	0.27	0.28
23	NPKM	S1	1.26	0.38	1.41	0.27	0.27
24	NPKM	S1	1.21	0.38	1.42	0.27	0.27
25	NPKM	S1	1.21	0.38	1.43	0.26	0.27
26	NPKM	S1	1.16	0.37	1.44	0.26	0.26
27	NPKM	S1	1.12	0.36	1.47	0.25	0.26
28	NPKM	S1	1.09	0.36	1.42	0.26	0.27
29	NPKM	S1	1.06	0.37	1.34	0.27	0.28
30	NPKM	S1	1.05	0.37	1.32	0.28	0.28
31	NPKM	S1	1.05	0.37	1.24	0.3	0.27
32	NPKM	S1	1.03	0.37	1.15	0.32	0.26
33	NPKM	S1	0.99	0.35	1.05	0.33	0.24
34	NPKM	S1	0.94	0.34	0.99	0.35	0.23
35	NPKM	S1	0.94	0.35	0.99	0.35	0.23
36	NPKM	S1	0.84	0.33	0.89	0.38	0.22
37	NPKM	S1	0.74	0.31	0.8	0.38	0.21
38	NPKM	S1	0.64	0.27	0.72	0.38	0.19
39	NPKM	S1	0.6	0.27	0.69	0.39	0.19
40	NPKM	S1	0.48	0.24	0.61	0.4	0.18
41	NPKM	S1	0.42	0.22	0.54	0.4	0.17
42	NPKM	S1	0.35	0.21	0.47	0.43	0.17
43	NPKM	S1	0.31	0.2	0.44	0.45	0.16
44	NPKM	S1	0.29	0.2	0.42	0.47	0.17
45	NPKM	S1	0.25	0.19	0.38	0.5	0.17
46	NPKM	S1	0.22	0.18	0.34	0.53	0.16
47	NPKM	S1	0.2	0.17	0.31	0.56	0.16
48	NPKM	S1	0.19	0.17	0.31	0.56	0.16
49	NPKM	S1	0.18	0.17	0.28	0.6	0.16
50	NPKM	S1	0.17	0.17	0.26	0.65	0.16
35	NPKM	S1	0.16	0.15	0.16	0.96	0.15
34	NPKM	S1	0.16	0.15	0.16	0.96	0.15
33	NPKM	S1	0.17	0.15	0.16	0.94	0.15
32	NPKM	S1	0.17	0.15	0.16	0.92	0.15
31	NPKM	S1	0.17	0.15	0.16	0.91	0.15
30	NPKM	S1	0.18	0.15	0.16	0.89	0.15
29	NPKM	S1	0.18	0.14	0.16	0.88	0.14
28	NPKM	S1	0.19	0.14	0.17	0.85	0.14
27	NPKM	S1	0.2	0.14	0.17	0.83	0.14
26	NPKM	S1	0.2	0.14	0.17	0.81	0.14
25	NPKM	S1	0.21	0.14	0.17	0.79	0.14
24	NPKM	S1	0.23	0.13	0.18	0.74	0.13
23	NPKM	S1	0.23	0.13	0.18	0.72	0.13
22	NPKM	S1	0.25	0.13	0.18	0.69	0.12
21	NPKM	S1	0.28	0.12	0.19	0.65	0.12
20	NPKM	S1	0.32	0.12	0.2	0.58	0.11
19	NPKM	S1	0.35	0.11	0.21	0.53	0.1
18	NPKM	S1	0.38	0.11	0.23	0.5	0.1
17	NPKM	S1	0.41	0.11	0.24	0.47	0.09
16	NPKM	S1	0.44	0.12	0.26	0.44	0.09
15	NPKM	S1	0.47	0.12	0.28	0.44	0.1
14	NPKM	S1	0.51	0.13	0.31	0.43	0.1
13	NPKM	S1	0.57	0.15	0.35	0.43	0.12
12	NPKM	S1	0.63	0.17	0.41	0.42	0.13
11	NPKM	S1	0.67	0.18	0.44	0.41	0.14
10	NPKM	S1	0.69	0.19	0.5	0.39	0.15
9	NPKM	S1	0.68	0.2	0.53	0.37	0.16
8	NPKM	S1	0.69	0.2	0.58	0.35	0.17
7	NPKM	S1	0.67	0.2	0.6	0.34	0.17
6	NPKM	S1	0.66	0.2	0.62	0.33	0.17
5	NPKM	S1	0.64	0.2	0.65	0.32	0.17
4	NPKM	S1	0.63	0.2	0.68	0.3	0.16
3	NPKM	S1	0.63	0.2	0.7	0.29	0.15
2	NPKM	S1	0.63	0.2	0.72	0.27	0.15
1	NPKM	S1	0.65	0.2	0.74	0.27	0.15
0	NPKM	S1	0.67	0.19	0.76	0.25	0.14
1	NPKM	S1	0.7	0.2	0.78	0.25	0.14
2	NPKM	S1	0.73	0.2	0.8	0.24	0.14
3	NPKM	S1	0.76	0.2	0.81	0.25	0.14
4	NPKM	S1	0.81	0.2	0.88	0.22	0.14
5	NPKM	S1	0.82	0.2	0.87	0.23	0.14
6	NPKM	S1	0.83	0.2	0.86	0.24	0.14
7	NPKM	S1	0.83	0.21	0.83	0.25	0.14
8	NPKM	S1	0.81	0.21	0.86	0.24	0.14
9	NPKM	S1	0.76	0.22	0.82	0.27	0.15
10	NPKM	S1	0.69	0.22	0.76	0.29	0.16
11	NPKM	S1	0.62	0.23	0.71	0.33	0.17
12	NPKM	S1	0.59	0.23	0.71	0.32	0.16
13	NPKM	S1	0.52	0.23	0.66	0.35	0.17
14	NPKM	S1	0.48	0.23	0.62	0.37	0.17
15	NPKM	S1	0.47	0.23	0.59	0.38	0.17
16	NPKM	S1	0.52	0.23	0.59	0.39	0.17
17	NPKM	S1	0.51	0.23	0.55	0.41	0.17
18	NPKM	S1	0.5	0.22	0.53	0.42	0.17
19	NPKM	S1	0.47	0.22	0.5	0.43	0.17
20	NPKM	S1	0.43	0.23	0.5	0.46	0.19
21	NPKM	S1	0.38	0.24	0.5	0.48	0.2
22	NPKM	S1	0.34	0.24	0.49	0.49	0.21
23	NPKM	S1	0.34	0.24	0.49	0.49	0.21
24	NPKM	S1	0.31	0.25	0.51	0.49	0.22
25	NPKM	S1	0.28	0.24	0.51	0.48	0.22
26	NPKM	S1	0.26	0.24	0.5	0.47	0.21
27	NPKM	S1	0.25	0.23	0.5	0.46	0.21
28	NPKM	S1	0.25	0.22	0.51	0.43	0.2
29	NPKM	S1	0.24	0.2	0.5	0.41	0.19
30	NPKM	S1	0.23	0.19	0.49	0.4	0.18
31	NPKM	S1	0.23	0.18	0.48	0.38	0.17
32	NPKM	S1	0.23	0.17	0.47	0.36	0.16
33	NPKM	S1	0.24	0.16	0.47	0.35	0.16
34	NPKM	S1	0.25	0.16	0.46	0.34	0.15
37	NPKM	S1	0.11	0.11	0.11	0.95	0.1
36	NPKM	S1	0.11	0.11	0.11	0.96	0.1
35	NPKM	S1	0.11	0.11	0.11	0.95	0.11
34	NPKM	S1	0.11	0.11	0.12	0.94	0.11
33	NPKM	S1	0.12	0.11	0.12	0.91	0.11
32	NPKM	S1	0.12	0.11	0.12	0.91	0.11
31	NPKM	S1	0.12	0.11	0.13	0.88	0.11
30	NPKM	S1	0.13	0.11	0.14	0.84	0.11
29	NPKM	S1	0.14	0.12	0.14	0.84	0.11
28	NPKM	S1	0.16	0.12	0.15	0.8	0.11
27	NPKM	S1	0.15	0.12	0.15	0.81	0.11
26	NPKM	S1	0.18	0.12	0.15	0.81	0.11
25	NPKM	S1	0.19	0.12	0.16	0.79	0.11
24	NPKM	S1	0.21	0.13	0.17	0.77	0.11
23	NPKM	S1	0.24	0.13	0.18	0.76	0.12
22	NPKM	S1	0.27	0.14	0.19	0.73	0.12
21	NPKM	S1	0.29	0.15	0.22	0.69	0.13
20	NPKM	S1	0.32	0.16	0.24	0.66	0.13
19	NPKM	S1	0.34	0.16	0.27	0.6	0.13
18	NPKM	S1	0.37	0.16	0.3	0.55	0.13
17	NPKM	S1	0.39	0.16	0.33	0.5	0.12
16	NPKM	S1	0.42	0.16	0.36	0.44	0.12
15	NPKM	S1	0.45	0.15	0.38	0.41	0.11
14	NPKM	S1	0.49	0.15	0.42	0.35	0.1
13	NPKM	S1	0.52	0.15	0.45	0.32	0.1
12	NPKM	S1	0.54	0.14	0.5	0.29	0.1
11	NPKM	S1	0.54	0.15	0.54	0.28	0.11
10	NPKM	S1	0.52	0.16	0.58	0.28	0.12
9	NPKM	S1	0.53	0.16	0.59	0.27	0.12
8	NPKM	S1	0.53	0.16	0.61	0.27	0.13
7	NPKM	S1	0.52	0.17	0.64	0.26	0.13
6	NPKM	S1	0.54	0.17	0.65	0.26	0.13
5	NPKM	S1	0.57	0.17	0.66	0.26	0.12
4	NPKM	S1	0.57	0.17	0.66	0.25	0.12
3	NPKM	S1	0.59	0.16	0.67	0.25	0.11
2	NPKM	S1	0.61	0.16	0.68	0.24	0.11
1	NPKM	S1	0.61	0.15	0.7	0.22	0.1
0	NPKM	S1	0.63	0.15	0.72	0.2	0.09
1	NPKM	S1	0.65	0.14	0.76	0.18	0.08
2	NPKM	S1	0.63	0.13	0.8	0.16	0.08
3	NPKM	S1	0.65	0.12	0.86	0.14	0.07
4	NPKM	S1	0.63	0.12	0.91	0.13	0.07
5	NPKM	S1	0.62	0.12	0.93	0.13	0.07
6	NPKM	S1	0.61	0.12	0.95	0.12	0.08
7	NPKM	S1	0.62	0.12	1	0.12	0.08
8	NPKM	S1	0.63	0.12	0.98	0.13	0.08
9	NPKM	S1	0.66	0.13	1	0.13	0.09
10	NPKM	S1	0.66	0.13	1	0.13	0.09
11	NPKM	S1	0.69	0.13	0.96	0.14	0.09
12	NPKM	S1	0.72	0.14	0.94	0.15	0.09
13	NPKM	S1	0.71	0.14	0.93	0.15	0.09
14	NPKM	S1	0.69	0.14	0.86	0.17	0.09
15	NPKM	S1	0.66	0.15	0.84	0.18	0.09
16	NPKM	S1	0.6	0.14	0.79	0.18	0.09
17	NPKM	S1	0.57	0.14	0.73	0.19	0.1
18	NPKM	S1	0.56	0.13	0.7	0.19	0.09
19	NPKM	S1	0.56	0.13	0.65	0.2	0.09
20	NPKM	S1	0.55	0.13	0.6	0.21	0.09
21	NPKM	S1	0.51	0.13	0.53	0.24	0.09
22	NPKM	S1	0.45	0.13	0.49	0.26	0.09
23	NPKM	S1	0.41	0.13	0.44	0.29	0.09
24	NPKM	S1	0.38	0.12	0.38	0.32	0.09
25	NPKM	S1	0.36	0.12	0.37	0.32	0.08
26	NPKM	S1	0.31	0.11	0.33	0.33	0.08
27	NPKM	S1	0.29	0.11	0.31	0.34	0.08
28	NPKM	S1	0.28	0.11	0.31	0.35	0.08
29	NPKM	S1	0.25	0.1	0.29	0.36	0.08
30	NPKM	S1	0.22	0.1	0.26	0.39	0.08
31	NPKM	S1	0.2	0.1	0.24	0.41	0.08
32	NPKM	S1	0.18	0.1	0.22	0.43	0.08
33	NPKM	S1	0.17	0.1	0.2	0.49	0.08
34	NPKM	S1	0.16	0.09	0.18	0.52	0.08
35	NPKM	S1	0.15	0.09	0.17	0.57	0.09
36	NPKM	S1	0.13	0.1	0.16	0.61	0.09
37	NPKM	S1	0.12	0.1	0.14	0.69	0.09
38	CK	S2	0.1	0.18	0.14	1.25	0.16
37	CK	S2	0.11	0.2	0.16	1.25	0.18
36	CK	S2	0.13	0.23	0.18	1.24	0.21
35	CK	S2	0.15	0.27	0.22	1.23	0.25
34	CK	S2	0.19	0.32	0.25	1.26	0.29
33	CK	S2	0.22	0.35	0.27	1.31	0.32
32	CK	S2	0.26	0.41	0.3	1.36	0.37
31	CK	S2	0.26	0.41	0.29	1.4	0.37
30	CK	S2	0.3	0.46	0.33	1.43	0.43
29	CK	S2	0.33	0.53	0.36	1.48	0.49
28	CK	S2	0.35	0.58	0.39	1.52	0.54
27	CK	S2	0.41	0.67	0.44	1.54	0.62
26	CK	S2	0.49	0.76	0.49	1.54	0.69
25	CK	S2	0.57	0.82	0.53	1.53	0.74
24	CK	S2	0.71	0.89	0.6	1.5	0.78
23	CK	S2	0.79	0.9	0.63	1.43	0.77
22	CK	S2	0.93	0.94	0.68	1.38	0.77
21	CK	S2	1.04	0.96	0.72	1.33	0.77
20	CK	S2	1.09	0.92	0.76	1.21	0.71
19	CK	S2	1.22	0.9	0.81	1.11	0.68
18	CK	S2	1.34	0.87	0.85	1.02	0.62
17	CK	S2	1.29	0.82	0.86	0.96	0.58
16	CK	S2	1.37	0.79	0.88	0.9	0.53
15	CK	S2	1.38	0.71	0.9	0.79	0.44
14	CK	S2	1.39	0.7	0.91	0.77	0.4
13	CK	S2	1.4	0.69	0.91	0.76	0.37
12	CK	S2	1.4	0.65	0.92	0.71	0.34
11	CK	S2	1.43	0.65	0.93	0.7	0.33
10	CK	S2	1.44	0.63	0.94	0.66	0.32
9	CK	S2	1.45	0.59	0.96	0.61	0.28
8	CK	S2	1.44	0.56	0.99	0.56	0.27
7	CK	S2	1.42	0.52	1.04	0.5	0.25
6	CK	S2	1.4	0.49	1.09	0.45	0.26
5	CK	S2	1.4	0.47	1.13	0.41	0.26
4	CK	S2	1.41	0.45	1.16	0.39	0.25
3	CK	S2	1.41	0.45	1.15	0.39	0.25
2	CK	S2	1.41	0.44	1.17	0.38	0.25
1	CK	S2	1.42	0.45	1.17	0.38	0.24
0	CK	S2	1.4	0.46	1.17	0.39	0.25
1	CK	S2	1.36	0.46	1.16	0.4	0.25
2	CK	S2	1.35	0.47	1.16	0.4	0.25
3	CK	S2	1.31	0.47	1.14	0.41	0.26
4	CK	S2	1.3	0.48	1.14	0.42	0.28
5	CK	S2	1.29	0.48	1.11	0.43	0.29
6	CK	S2	1.27	0.47	1.06	0.44	0.29
7	CK	S2	1.26	0.48	1.03	0.47	0.3
8	CK	S2	1.24	0.49	0.96	0.51	0.3
9	CK	S2	1.21	0.49	0.89	0.55	0.3
10	CK	S2	1.2	0.51	0.87	0.59	0.32
11	CK	S2	1.2	0.51	0.87	0.58	0.32
12	CK	S2	1.16	0.53	0.85	0.62	0.34
13	CK	S2	1.1	0.51	0.79	0.65	0.34
14	CK	S2	1.04	0.49	0.73	0.68	0.33
15	CK	S2	0.97	0.47	0.69	0.68	0.32
16	CK	S2	0.9	0.44	0.62	0.7	0.31
17	CK	S2	0.85	0.41	0.55	0.74	0.3
18	CK	S2	0.82	0.39	0.54	0.73	0.29
19	CK	S2	0.76	0.35	0.46	0.78	0.26
20	CK	S2	0.7	0.33	0.41	0.8	0.24
21	CK	S2	0.66	0.32	0.37	0.86	0.23
22	CK	S2	0.61	0.31	0.33	0.94	0.23
23	CK	S2	0.58	0.29	0.3	0.98	0.21
24	CK	S2	0.55	0.28	0.26	1.09	0.21
25	CK	S2	0.55	0.29	0.26	1.1	0.22
26	CK	S2	0.53	0.28	0.24	1.14	0.21
27	CK	S2	0.51	0.27	0.21	1.31	0.2
28	CK	S2	0.49	0.27	0.19	1.38	0.2
29	CK	S2	0.47	0.27	0.16	1.66	0.2
30	CK	S2	0.46	0.27	0.13	1.99	0.2
31	CK	S2	0.45	0.26	0.12	2.16	0.2
32	CK	S2	0.45	0.27	0.11	2.44	0.21
59	CK	S2	0.12	0.12	0.1	1.19	0.11
58	CK	S2	0.13	0.12	0.1	1.18	0.11
57	CK	S2	0.14	0.12	0.1	1.21	0.11
56	CK	S2	0.15	0.12	0.1	1.22	0.11
55	CK	S2	0.17	0.12	0.1	1.28	0.11
54	CK	S2	0.18	0.12	0.1	1.28	0.11
53	CK	S2	0.2	0.13	0.1	1.31	0.11
52	CK	S2	0.23	0.14	0.1	1.39	0.11
51	CK	S2	0.25	0.15	0.1	1.43	0.11
50	CK	S2	0.29	0.16	0.11	1.5	0.11
49	CK	S2	0.31	0.18	0.12	1.5	0.12
48	CK	S2	0.33	0.2	0.13	1.52	0.13
47	CK	S2	0.37	0.22	0.16	1.43	0.15
46	CK	S2	0.38	0.23	0.16	1.42	0.15
45	CK	S2	0.41	0.25	0.19	1.31	0.17
44	CK	S2	0.41	0.25	0.19	1.3	0.17
43	CK	S2	0.43	0.25	0.21	1.22	0.17
42	CK	S2	0.46	0.27	0.25	1.1	0.18
41	CK	S2	0.49	0.28	0.29	0.97	0.18
40	CK	S2	0.54	0.3	0.35	0.85	0.19
39	CK	S2	0.58	0.31	0.42	0.73	0.2
38	CK	S2	0.61	0.32	0.5	0.65	0.21
37	CK	S2	0.64	0.35	0.58	0.61	0.24
36	CK	S2	0.71	0.39	0.71	0.55	0.28
35	CK	S2	0.74	0.4	0.76	0.53	0.29
34	CK	S2	0.75	0.42	0.75	0.56	0.3
33	CK	S2	0.81	0.44	0.81	0.54	0.31
32	CK	S2	0.93	0.51	0.9	0.57	0.37
31	CK	S2	1.02	0.56	0.98	0.57	0.4
30	CK	S2	1.03	0.64	1.01	0.63	0.45
29	CK	S2	1.06	0.69	1.07	0.64	0.48
28	CK	S2	1.13	0.76	1.13	0.67	0.53
27	CK	S2	1.13	0.8	1.1	0.73	0.57
26	CK	S2	1.19	0.83	1.12	0.74	0.6
25	CK	S2	1.21	0.86	1.11	0.78	0.66
24	CK	S2	1.21	0.86	1.09	0.78	0.66
23	CK	S2	1.15	0.86	1.04	0.83	0.68
22	CK	S2	1.26	0.89	1.07	0.83	0.72
21	CK	S2	1.35	0.9	1.08	0.83	0.76
20	CK	S2	1.3	0.9	1.05	0.86	0.79
19	CK	S2	1.35	0.92	1.07	0.86	0.82
18	CK	S2	1.27	0.91	1.04	0.87	0.82
17	CK	S2	1.32	0.93	1.06	0.87	0.82
16	CK	S2	1.27	0.91	1.03	0.88	0.8
15	CK	S2	1.33	0.91	1.05	0.87	0.79
14	CK	S2	1.33	0.91	1.05	0.87	0.79
13	CK	S2	1.33	0.89	1.05	0.85	0.75
12	CK	S2	1.36	0.9	1.06	0.85	0.74
11	CK	S2	1.32	0.87	1.04	0.84	0.71
10	CK	S2	1.37	0.86	1.06	0.81	0.67
9	CK	S2	1.38	0.81	1.05	0.78	0.61
8	CK	S2	1.44	0.78	1.06	0.74	0.56
7	CK	S2	1.51	0.74	1.04	0.71	0.51
6	CK	S2	1.45	0.64	1.05	0.61	0.44
5	CK	S2	1.49	0.59	1.04	0.57	0.39
4	CK	S2	1.4	0.56	1.06	0.52	0.38
3	CK	S2	1.43	0.52	1.05	0.49	0.35
2	CK	S2	1.38	0.46	1.09	0.42	0.3
1	CK	S2	1.41	0.44	1.09	0.4	0.29
0	CK	S2	1.43	0.44	1.09	0.4	0.26
1	CK	S2	1.42	0.42	1.11	0.38	0.25
2	CK	S2	1.48	0.43	1.11	0.39	0.24
3	CK	S2	1.54	0.45	1.12	0.4	0.24
4	CK	S2	1.58	0.45	1.12	0.4	0.23
5	CK	S2	1.55	0.45	1.12	0.4	0.24
6	CK	S2	1.59	0.44	1.12	0.4	0.23
7	CK	S2	1.6	0.45	1.12	0.4	0.25
8	CK	S2	1.61	0.46	1.12	0.41	0.26
9	CK	S2	1.59	0.47	1.13	0.41	0.28
10	CK	S2	1.58	0.49	1.14	0.43	0.31
11	CK	S2	1.58	0.51	1.15	0.44	0.33
12	CK	S2	1.53	0.54	1.15	0.47	0.36
13	CK	S2	1.5	0.56	1.17	0.48	0.38
14	CK	S2	1.51	0.58	1.19	0.49	0.4
15	CK	S2	1.51	0.58	1.18	0.49	0.4
16	CK	S2	1.51	0.57	1.22	0.47	0.4
17	CK	S2	1.51	0.54	1.25	0.43	0.38
18	CK	S2	1.48	0.5	1.3	0.38	0.35
19	CK	S2	1.5	0.48	1.3	0.37	0.32
20	CK	S2	1.54	0.44	1.35	0.33	0.29
21	CK	S2	1.55	0.43	1.34	0.32	0.28
22	CK	S2	1.54	0.4	1.37	0.29	0.26
23	CK	S2	1.5	0.39	1.39	0.28	0.25
24	CK	S2	1.46	0.4	1.36	0.29	0.24
25	CK	S2	1.45	0.4	1.34	0.3	0.25
26	CK	S2	1.39	0.43	1.29	0.34	0.26
27	CK	S2	1.32	0.45	1.29	0.35	0.26
28	CK	S2	1.24	0.5	1.23	0.4	0.29
29	CK	S2	1.22	0.52	1.23	0.43	0.3
30	CK	S2	1.19	0.55	1.22	0.45	0.32
31	CK	S2	1.12	0.6	1.15	0.52	0.35
32	CK	S2	1.12	0.61	1.13	0.54	0.36
33	CK	S2	1.05	0.64	1.08	0.59	0.38
34	CK	S2	1.06	0.65	1.05	0.61	0.39
35	CK	S2	0.99	0.65	1.01	0.64	0.39
36	CK	S2	1.01	0.65	1.01	0.65	0.4
37	CK	S2	1.01	0.68	0.97	0.7	0.43
38	CK	S2	0.98	0.7	0.94	0.74	0.45
39	CK	S2	0.93	0.74	0.91	0.81	0.48
40	CK	S2	0.89	0.75	0.88	0.86	0.5
41	CK	S2	0.83	0.77	0.85	0.91	0.52
42	CK	S2	0.77	0.72	0.81	0.89	0.5
43	CK	S2	0.73	0.72	0.79	0.91	0.5
44	CK	S2	0.68	0.62	0.75	0.84	0.46
45	CK	S2	0.67	0.63	0.74	0.84	0.46
46	CK	S2	0.62	0.61	0.72	0.85	0.45
47	CK	S2	0.55	0.52	0.67	0.77	0.4
48	CK	S2	0.49	0.49	0.62	0.79	0.38
49	CK	S2	0.43	0.44	0.57	0.77	0.35
50	CK	S2	0.39	0.41	0.5	0.82	0.35
51	CK	S2	0.36	0.38	0.46	0.84	0.33
52	CK	S2	0.34	0.37	0.4	0.91	0.32
53	CK	S2	0.31	0.34	0.33	1.02	0.3
54	CK	S2	0.3	0.32	0.31	1.02	0.28
55	CK	S2	0.3	0.32	0.31	1.02	0.28
56	CK	S2	0.28	0.29	0.29	1.02	0.26
57	CK	S2	0.27	0.27	0.25	1.06	0.24
58	CK	S2	0.25	0.23	0.22	1.06	0.21
59	CK	S2	0.24	0.21	0.19	1.08	0.19
31	CK	S2	0.24	0.28	0.34	0.82	0.27
30	CK	S2	0.24	0.29	0.36	0.8	0.27
29	CK	S2	0.24	0.29	0.37	0.78	0.28
28	CK	S2	0.25	0.3	0.39	0.77	0.29
27	CK	S2	0.26	0.31	0.41	0.75	0.29
26	CK	S2	0.28	0.32	0.44	0.74	0.31
25	CK	S2	0.3	0.35	0.48	0.73	0.33
24	CK	S2	0.33	0.38	0.51	0.74	0.36
23	CK	S2	0.37	0.42	0.55	0.77	0.39
22	CK	S2	0.41	0.46	0.57	0.81	0.43
21	CK	S2	0.45	0.51	0.6	0.86	0.47
20	CK	S2	0.49	0.56	0.62	0.9	0.51
19	CK	S2	0.53	0.6	0.64	0.93	0.53
18	CK	S2	0.59	0.62	0.66	0.94	0.54
17	CK	S2	0.68	0.64	0.68	0.94	0.54
16	CK	S2	0.81	0.67	0.72	0.92	0.55
15	CK	S2	0.99	0.69	0.8	0.87	0.56
14	CK	S2	1.14	0.72	0.89	0.81	0.57
13	CK	S2	1.26	0.74	0.99	0.75	0.58
12	CK	S2	1.29	0.75	1.09	0.69	0.59
11	CK	S2	1.29	0.75	1.18	0.63	0.58
10	CK	S2	1.29	0.73	1.25	0.59	0.57
9	CK	S2	1.31	0.71	1.29	0.55	0.54
8	CK	S2	1.36	0.68	1.32	0.52	0.51
7	CK	S2	1.4	0.65	1.35	0.48	0.48
6	CK	S2	1.4	0.63	1.38	0.46	0.45
5	CK	S2	1.35	0.59	1.42	0.42	0.41
4	CK	S2	1.24	0.54	1.48	0.37	0.37
3	CK	S2	1.18	0.49	1.51	0.32	0.33
2	CK	S2	1.16	0.42	1.51	0.28	0.28
1	CK	S2	1.15	0.37	1.47	0.25	0.24
0	CK	S2	1.12	0.32	1.41	0.23	0.21
1	CK	S2	1.11	0.29	1.37	0.22	0.19
2	CK	S2	1.09	0.28	1.32	0.21	0.18
3	CK	S2	1.07	0.26	1.29	0.2	0.16
4	CK	S2	1.04	0.24	1.25	0.19	0.15
5	CK	S2	1.02	0.22	1.21	0.19	0.13
6	CK	S2	1.03	0.21	1.16	0.18	0.13
7	CK	S2	1.04	0.21	1.12	0.19	0.13
8	CK	S2	1.03	0.2	1.07	0.19	0.13
9	CK	S2	0.98	0.2	1.01	0.2	0.13
10	CK	S2	0.91	0.2	0.95	0.21	0.14
11	CK	S2	0.87	0.2	0.89	0.22	0.14
12	CK	S2	0.79	0.2	0.83	0.24	0.15
13	CK	S2	0.74	0.2	0.78	0.26	0.15
14	CK	S2	0.68	0.2	0.72	0.29	0.16
15	CK	S2	0.6	0.21	0.65	0.32	0.17
16	CK	S2	0.53	0.21	0.6	0.35	0.18
17	CK	S2	0.47	0.21	0.55	0.39	0.19
18	CK	S2	0.42	0.21	0.51	0.42	0.19
19	CK	S2	0.39	0.21	0.47	0.44	0.19
20	CK	S2	0.36	0.21	0.44	0.47	0.2
21	CK	S2	0.34	0.21	0.42	0.5	0.2
22	CK	S2	0.32	0.21	0.41	0.52	0.21
23	CK	S2	0.3	0.22	0.39	0.55	0.21
24	CK	S2	0.28	0.22	0.37	0.58	0.21
25	CK	S2	0.26	0.22	0.35	0.63	0.22
26	CK	S2	0.24	0.23	0.34	0.67	0.22
27	CK	S2	0.23	0.23	0.32	0.72	0.22
28	CK	S2	0.23	0.23	0.3	0.76	0.23
29	CK	S2	0.22	0.23	0.29	0.8	0.23
30	CK	S2	0.22	0.23	0.28	0.82	0.23
31	CK	S2	0.22	0.23	0.28	0.84	0.23
32	CK	S2	0.26	0.2	0.18	1.1	0.17
31	CK	S2	0.27	0.2	0.18	1.1	0.17
30	CK	S2	0.27	0.21	0.19	1.08	0.18
29	CK	S2	0.29	0.21	0.19	1.12	0.19
28	CK	S2	0.32	0.23	0.21	1.09	0.2
27	CK	S2	0.32	0.25	0.24	1.02	0.22
26	CK	S2	0.36	0.26	0.28	0.96	0.24
25	CK	S2	0.39	0.27	0.28	0.97	0.24
24	CK	S2	0.4	0.28	0.3	0.91	0.24
23	CK	S2	0.46	0.29	0.35	0.83	0.26
22	CK	S2	0.52	0.31	0.42	0.72	0.26
21	CK	S2	0.52	0.31	0.42	0.72	0.26
20	CK	S2	0.56	0.31	0.45	0.68	0.26
19	CK	S2	0.59	0.31	0.53	0.58	0.26
18	CK	S2	0.64	0.3	0.61	0.49	0.25
17	CK	S2	0.65	0.28	0.63	0.45	0.23
16	CK	S2	0.68	0.28	0.69	0.41	0.23
15	CK	S2	0.77	0.28	0.81	0.34	0.22
14	CK	S2	0.82	0.27	0.86	0.31	0.22
13	CK	S2	0.82	0.27	0.86	0.31	0.21
12	CK	S2	0.89	0.27	0.94	0.28	0.2
11	CK	S2	0.94	0.26	1	0.26	0.19
10	CK	S2	0.98	0.26	1.06	0.24	0.19
9	CK	S2	0.98	0.25	1.14	0.22	0.17
8	CK	S2	0.96	0.24	1.14	0.21	0.15
7	CK	S2	0.94	0.24	1.17	0.2	0.15
6	CK	S2	0.9	0.23	1.26	0.18	0.14
5	CK	S2	0.88	0.22	1.31	0.17	0.13
4	CK	S2	0.88	0.22	1.31	0.17	0.13
3	CK	S2	0.91	0.21	1.34	0.16	0.13
2	CK	S2	0.98	0.21	1.34	0.16	0.12
1	CK	S2	1.03	0.24	1.35	0.18	0.14
0	CK	S2	1.03	0.22	1.3	0.17	0.13
1	CK	S2	1.05	0.24	1.31	0.19	0.14
2	CK	S2	1.05	0.24	1.27	0.19	0.13
3	CK	S2	1.05	0.23	1.22	0.19	0.12
4	CK	S2	1.05	0.23	1.23	0.19	0.12
5	CK	S2	1.06	0.22	1.21	0.18	0.12
6	CK	S2	1.03	0.2	1.18	0.17	0.1
7	CK	S2	1.04	0.21	1.2	0.17	0.11
8	CK	S2	1.03	0.2	1.17	0.17	0.1
9	CK	S2	1.03	0.19	1.15	0.16	0.1
10	CK	S2	1.02	0.19	1.16	0.17	0.1
11	CK	S2	0.98	0.18	1.13	0.16	0.09
12	CK	S2	0.9	0.16	1.1	0.15	0.09
13	CK	S2	0.89	0.16	1.11	0.15	0.09
14	CK	S2	0.82	0.15	1.07	0.14	0.08
15	CK	S2	0.74	0.14	1.02	0.14	0.09
16	CK	S2	0.7	0.15	1.01	0.15	0.09
17	CK	S2	0.67	0.14	0.95	0.15	0.09
18	CK	S2	0.6	0.14	0.88	0.16	0.1
19	CK	S2	0.58	0.14	0.86	0.17	0.1
20	CK	S2	0.53	0.15	0.77	0.19	0.1
21	CK	S2	0.53	0.15	0.77	0.19	0.1
22	CK	S2	0.48	0.14	0.69	0.21	0.1
23	CK	S2	0.42	0.15	0.6	0.25	0.11
24	CK	S2	0.39	0.15	0.55	0.27	0.11
25	CK	S2	0.37	0.15	0.54	0.28	0.11
26	CK	S2	0.33	0.15	0.47	0.32	0.11
27	CK	S2	0.32	0.15	0.42	0.35	0.12
28	CK	S2	0.3	0.15	0.37	0.39	0.12
29	CK	S2	0.3	0.15	0.35	0.43	0.12
30	CK	S2	0.28	0.15	0.33	0.46	0.12
31	CK	S2	0.26	0.15	0.26	0.57	0.13
29	NPK	S2	0.22	0.16	0.21	0.76	0.14
28	NPK	S2	0.24	0.16	0.24	0.67	0.15
27	NPK	S2	0.27	0.17	0.28	0.61	0.15
26	NPK	S2	0.3	0.18	0.32	0.57	0.16
25	NPK	S2	0.33	0.2	0.36	0.55	0.17
24	NPK	S2	0.35	0.22	0.4	0.54	0.18
23	NPK	S2	0.37	0.23	0.43	0.54	0.19
22	NPK	S2	0.4	0.25	0.46	0.54	0.2
21	NPK	S2	0.44	0.26	0.48	0.53	0.2
20	NPK	S2	0.48	0.27	0.5	0.53	0.2
19	NPK	S2	0.54	0.27	0.53	0.51	0.2
18	NPK	S2	0.6	0.28	0.58	0.49	0.2
17	NPK	S2	0.65	0.28	0.62	0.46	0.2
16	NPK	S2	0.68	0.29	0.67	0.43	0.2
15	NPK	S2	0.7	0.29	0.73	0.4	0.19
14	NPK	S2	0.71	0.28	0.79	0.36	0.19
13	NPK	S2	0.73	0.28	0.85	0.32	0.18
12	NPK	S2	0.74	0.26	0.88	0.3	0.17
11	NPK	S2	0.77	0.25	0.91	0.28	0.17
10	NPK	S2	0.79	0.25	0.93	0.26	0.16
9	NPK	S2	0.83	0.24	0.97	0.25	0.15
8	NPK	S2	0.87	0.23	1	0.23	0.15
7	NPK	S2	0.9	0.23	1.06	0.22	0.15
6	NPK	S2	0.91	0.23	1.11	0.21	0.16
5	NPK	S2	0.9	0.23	1.17	0.2	0.17
4	NPK	S2	0.91	0.24	1.24	0.19	0.18
3	NPK	S2	0.94	0.24	1.31	0.18	0.19
2	NPK	S2	0.98	0.25	1.36	0.18	0.2
1	NPK	S2	1	0.25	1.41	0.18	0.21
0	NPK	S2	1.04	0.27	1.43	0.19	0.22
1	NPK	S2	1.03	0.27	1.44	0.19	0.22
2	NPK	S2	1	0.28	1.39	0.2	0.21
3	NPK	S2	0.98	0.29	1.32	0.22	0.21
4	NPK	S2	0.98	0.3	1.25	0.24	0.21
5	NPK	S2	0.96	0.31	1.18	0.27	0.21
6	NPK	S2	0.91	0.33	1.12	0.29	0.21
7	NPK	S2	0.87	0.33	1.06	0.32	0.21
8	NPK	S2	0.84	0.34	0.99	0.34	0.21
9	NPK	S2	0.82	0.34	0.93	0.36	0.2
10	NPK	S2	0.78	0.32	0.87	0.37	0.19
11	NPK	S2	0.72	0.3	0.79	0.38	0.18
12	NPK	S2	0.64	0.27	0.7	0.39	0.16
13	NPK	S2	0.59	0.25	0.63	0.4	0.15
14	NPK	S2	0.56	0.24	0.57	0.41	0.15
15	NPK	S2	0.54	0.22	0.52	0.42	0.15
16	NPK	S2	0.51	0.21	0.47	0.44	0.14
17	NPK	S2	0.49	0.2	0.45	0.45	0.14
18	NPK	S2	0.46	0.19	0.42	0.46	0.14
19	NPK	S2	0.43	0.19	0.4	0.48	0.14
20	NPK	S2	0.39	0.19	0.37	0.52	0.15
21	NPK	S2	0.35	0.2	0.35	0.56	0.15
22	NPK	S2	0.32	0.19	0.33	0.59	0.16
23	NPK	S2	0.3	0.2	0.32	0.62	0.18
24	NPK	S2	0.28	0.19	0.29	0.64	0.16
25	NPK	S2	0.26	0.19	0.27	0.68	0.16
26	NPK	S2	0.25	0.18	0.25	0.72	0.16
27	NPK	S2	0.23	0.18	0.23	0.78	0.16
28	NPK	S2	0.23	0.18	0.21	0.86	0.16
29	NPK	S2	0.22	0.18	0.2	0.89	0.16
56	NPK	S2	0.26	0.17	0.19	0.86	0.14
55	NPK	S2	0.26	0.16	0.19	0.83	0.14
54	NPK	S2	0.28	0.16	0.19	0.85	0.14
53	NPK	S2	0.28	0.16	0.19	0.84	0.13
52	NPK	S2	0.31	0.16	0.19	0.86	0.13
51	NPK	S2	0.33	0.16	0.19	0.85	0.13
50	NPK	S2	0.34	0.16	0.19	0.86	0.13
49	NPK	S2	0.37	0.17	0.2	0.87	0.13
48	NPK	S2	0.39	0.18	0.21	0.86	0.13
47	NPK	S2	0.43	0.2	0.23	0.86	0.14
46	NPK	S2	0.46	0.21	0.25	0.85	0.15
45	NPK	S2	0.51	0.23	0.28	0.82	0.16
44	NPK	S2	0.54	0.25	0.31	0.79	0.16
43	NPK	S2	0.58	0.27	0.36	0.75	0.17
42	NPK	S2	0.61	0.29	0.39	0.73	0.18
41	NPK	S2	0.65	0.32	0.45	0.71	0.19
40	NPK	S2	0.67	0.32	0.48	0.66	0.18
39	NPK	S2	0.69	0.35	0.53	0.67	0.21
38	NPK	S2	0.71	0.39	0.58	0.68	0.23
37	NPK	S2	0.74	0.43	0.63	0.68	0.25
36	NPK	S2	0.79	0.45	0.68	0.67	0.28
35	NPK	S2	0.87	0.46	0.73	0.64	0.3
34	NPK	S2	0.95	0.46	0.78	0.59	0.3
33	NPK	S2	1.01	0.46	0.84	0.55	0.31
32	NPK	S2	1.03	0.46	0.88	0.53	0.31
31	NPK	S2	1.04	0.48	0.95	0.5	0.31
30	NPK	S2	1.03	0.45	0.96	0.47	0.28
29	NPK	S2	1.02	0.46	1.03	0.44	0.29
28	NPK	S2	1.02	0.46	1.07	0.43	0.29
27	NPK	S2	1.04	0.44	1.13	0.39	0.28
26	NPK	S2	1.08	0.43	1.16	0.37	0.28
25	NPK	S2	1.11	0.4	1.2	0.33	0.27
24	NPK	S2	1.11	0.38	1.2	0.32	0.27
23	NPK	S2	1.09	0.38	1.21	0.31	0.27
22	NPK	S2	1.05	0.38	1.22	0.31	0.27
21	NPK	S2	1.01	0.39	1.23	0.32	0.27
20	NPK	S2	0.98	0.36	1.2	0.3	0.25
19	NPK	S2	0.95	0.35	1.22	0.29	0.24
18	NPK	S2	0.93	0.35	1.23	0.28	0.23
17	NPK	S2	0.9	0.32	1.25	0.25	0.21
16	NPK	S2	0.87	0.29	1.25	0.23	0.2
15	NPK	S2	0.83	0.26	1.28	0.21	0.19
14	NPK	S2	0.81	0.25	1.28	0.19	0.18
13	NPK	S2	0.81	0.24	1.29	0.18	0.18
12	NPK	S2	0.8	0.23	1.28	0.18	0.18
11	NPK	S2	0.82	0.23	1.28	0.18	0.18
10	NPK	S2	0.81	0.24	1.25	0.19	0.18
9	NPK	S2	0.81	0.24	1.28	0.19	0.18
8	NPK	S2	0.82	0.24	1.28	0.19	0.18
7	NPK	S2	0.81	0.24	1.33	0.18	0.17
6	NPK	S2	0.83	0.23	1.33	0.18	0.17
5	NPK	S2	0.85	0.23	1.39	0.16	0.17
4	NPK	S2	0.87	0.22	1.39	0.16	0.16
3	NPK	S2	0.9	0.22	1.42	0.15	0.16
2	NPK	S2	0.92	0.22	1.41	0.15	0.17
1	NPK	S2	0.92	0.23	1.41	0.16	0.18
0	NPK	S2	0.93	0.23	1.43	0.16	0.18
1	NPK	S2	0.94	0.23	1.43	0.16	0.18
2	NPK	S2	0.95	0.25	1.4	0.18	0.19
3	NPK	S2	0.99	0.28	1.36	0.21	0.21
4	NPK	S2	1.03	0.31	1.3	0.23	0.21
5	NPK	S2	1.03	0.33	1.25	0.27	0.21
6	NPK	S2	1.01	0.35	1.2	0.29	0.21
7	NPK	S2	1.05	0.36	1.17	0.31	0.2
8	NPK	S2	1.08	0.35	1.13	0.31	0.19
9	NPK	S2	1.11	0.35	1.11	0.31	0.19
10	NPK	S2	1.15	0.35	1.08	0.32	0.19
11	NPK	S2	1.19	0.35	1.11	0.32	0.2
12	NPK	S2	1.22	0.37	1.08	0.35	0.21
13	NPK	S2	1.24	0.4	1.06	0.38	0.22
14	NPK	S2	1.28	0.42	1.03	0.41	0.23
15	NPK	S2	1.28	0.44	1	0.44	0.24
16	NPK	S2	1.27	0.47	0.96	0.48	0.24
17	NPK	S2	1.25	0.47	0.93	0.5	0.23
18	NPK	S2	1.22	0.47	0.89	0.52	0.21
19	NPK	S2	1.2	0.46	0.86	0.54	0.2
20	NPK	S2	1.2	0.46	0.83	0.56	0.19
21	NPK	S2	1.24	0.46	0.84	0.54	0.18
22	NPK	S2	1.26	0.46	0.82	0.55	0.18
23	NPK	S2	1.25	0.45	0.8	0.56	0.18
24	NPK	S2	1.23	0.44	0.79	0.56	0.18
25	NPK	S2	1.19	0.43	0.78	0.56	0.18
26	NPK	S2	1.14	0.41	0.77	0.54	0.17
27	NPK	S2	1.08	0.4	0.77	0.52	0.16
28	NPK	S2	1.02	0.37	0.77	0.48	0.14
29	NPK	S2	1	0.35	0.77	0.45	0.14
30	NPK	S2	0.96	0.32	0.77	0.41	0.13
31	NPK	S2	0.95	0.32	0.78	0.41	0.13
32	NPK	S2	0.92	0.3	0.79	0.39	0.15
33	NPK	S2	0.89	0.3	0.79	0.37	0.16
34	NPK	S2	0.85	0.29	0.79	0.37	0.18
35	NPK	S2	0.82	0.29	0.78	0.37	0.19
36	NPK	S2	0.76	0.29	0.76	0.38	0.21
37	NPK	S2	0.71	0.28	0.73	0.39	0.21
38	NPK	S2	0.63	0.27	0.69	0.4	0.21
39	NPK	S2	0.57	0.26	0.64	0.41	0.2
40	NPK	S2	0.51	0.25	0.57	0.45	0.19
41	NPK	S2	0.49	0.24	0.54	0.45	0.18
42	NPK	S2	0.45	0.24	0.47	0.5	0.18
43	NPK	S2	0.41	0.23	0.41	0.57	0.18
44	NPK	S2	0.38	0.23	0.36	0.62	0.19
45	NPK	S2	0.34	0.22	0.31	0.7	0.18
46	NPK	S2	0.31	0.21	0.27	0.77	0.18
47	NPK	S2	0.29	0.19	0.23	0.86	0.17
48	NPK	S2	0.27	0.18	0.19	0.95	0.16
49	NPK	S2	0.26	0.17	0.17	1.01	0.15
50	NPK	S2	0.24	0.17	0.15	1.13	0.15
51	NPK	S2	0.23	0.17	0.14	1.14	0.15
52	NPK	S2	0.22	0.16	0.13	1.28	0.14
53	NPK	S2	0.21	0.16	0.12	1.36	0.14
54	NPK	S2	0.2	0.16	0.11	1.5	0.14
55	NPK	S2	0.2	0.16	0.1	1.59	0.14
56	NPK	S2	0.19	0.16	0.09	1.74	0.14
34	NPK	S2	0.2	0.19	0.23	0.84	0.19
33	NPK	S2	0.2	0.19	0.23	0.85	0.19
32	NPK	S2	0.2	0.19	0.23	0.85	0.19
31	NPK	S2	0.21	0.2	0.23	0.84	0.19
30	NPK	S2	0.23	0.2	0.24	0.84	0.18
29	NPK	S2	0.23	0.2	0.24	0.85	0.18
28	NPK	S2	0.24	0.2	0.24	0.85	0.18
27	NPK	S2	0.27	0.22	0.25	0.88	0.18
26	NPK	S2	0.28	0.21	0.24	0.88	0.18
25	NPK	S2	0.3	0.22	0.25	0.91	0.18
24	NPK	S2	0.34	0.26	0.27	0.98	0.2
23	NPK	S2	0.35	0.27	0.28	0.98	0.2
22	NPK	S2	0.36	0.27	0.28	0.96	0.2
21	NPK	S2	0.38	0.31	0.32	0.97	0.21
20	NPK	S2	0.38	0.31	0.33	0.93	0.21
19	NPK	S2	0.38	0.3	0.33	0.89	0.21
18	NPK	S2	0.39	0.3	0.36	0.83	0.21
17	NPK	S2	0.41	0.32	0.41	0.79	0.21
16	NPK	S2	0.4	0.31	0.41	0.75	0.2
15	NPK	S2	0.41	0.3	0.44	0.69	0.19
14	NPK	S2	0.44	0.29	0.52	0.57	0.18
13	NPK	S2	0.44	0.29	0.52	0.56	0.17
12	NPK	S2	0.46	0.27	0.56	0.49	0.16
11	NPK	S2	0.5	0.24	0.66	0.37	0.13
10	NPK	S2	0.5	0.23	0.65	0.35	0.12
9	NPK	S2	0.52	0.22	0.7	0.32	0.11
8	NPK	S2	0.56	0.19	0.79	0.25	0.1
7	NPK	S2	0.56	0.19	0.79	0.24	0.09
6	NPK	S2	0.61	0.18	0.89	0.2	0.09
5	NPK	S2	0.63	0.18	0.93	0.19	0.08
4	NPK	S2	0.64	0.18	0.93	0.19	0.08
3	NPK	S2	0.7	0.18	1	0.18	0.08
2	NPK	S2	0.76	0.19	1.09	0.17	0.08
1	NPK	S2	0.87	0.19	1.16	0.17	0.08
0	NPK	S2	0.89	0.19	1.18	0.16	0.08
1	NPK	S2	0.94	0.2	1.21	0.17	0.08
2	NPK	S2	1.02	0.2	1.27	0.16	0.08
3	NPK	S2	0.97	0.21	1.26	0.17	0.08
4	NPK	S2	0.96	0.21	1.28	0.17	0.08
5	NPK	S2	1	0.21	1.32	0.16	0.08
6	NPK	S2	0.98	0.22	1.3	0.17	0.07
7	NPK	S2	1	0.22	1.3	0.17	0.07
8	NPK	S2	0.97	0.22	1.3	0.17	0.08
9	NPK	S2	0.98	0.22	1.32	0.17	0.08
10	NPK	S2	0.94	0.22	1.29	0.17	0.08
11	NPK	S2	0.86	0.23	1.23	0.19	0.1
12	NPK	S2	0.81	0.23	1.19	0.19	0.1
13	NPK	S2	0.8	0.24	1.17	0.2	0.11
14	NPK	S2	0.67	0.26	1.06	0.24	0.13
15	NPK	S2	0.63	0.26	1.02	0.25	0.13
16	NPK	S2	0.56	0.27	0.94	0.29	0.15
17	NPK	S2	0.48	0.29	0.87	0.33	0.17
18	NPK	S2	0.44	0.29	0.83	0.34	0.17
19	NPK	S2	0.38	0.28	0.75	0.38	0.18
20	NPK	S2	0.35	0.27	0.69	0.39	0.19
21	NPK	S2	0.33	0.26	0.63	0.4	0.19
22	NPK	S2	0.32	0.25	0.62	0.41	0.19
23	NPK	S2	0.3	0.23	0.55	0.42	0.19
24	NPK	S2	0.29	0.22	0.54	0.41	0.19
25	NPK	S2	0.28	0.22	0.53	0.42	0.19
26	NPK	S2	0.26	0.21	0.5	0.43	0.19
27	NPK	S2	0.25	0.21	0.47	0.45	0.2
28	NPK	S2	0.25	0.21	0.47	0.44	0.2
29	NPK	S2	0.23	0.2	0.44	0.47	0.19
41	NPK	S2	0.19	0.17	0.2	0.86	0.17
40	NPK	S2	0.19	0.18	0.2	0.87	0.17
39	NPK	S2	0.21	0.17	0.2	0.84	0.16
38	NPK	S2	0.22	0.17	0.2	0.83	0.16
37	NPK	S2	0.25	0.16	0.21	0.77	0.15
36	NPK	S2	0.25	0.16	0.21	0.77	0.15
35	NPK	S2	0.27	0.16	0.22	0.7	0.14
34	NPK	S2	0.28	0.16	0.23	0.68	0.14
33	NPK	S2	0.32	0.15	0.26	0.59	0.13
32	NPK	S2	0.35	0.16	0.27	0.57	0.13
31	NPK	S2	0.4	0.16	0.32	0.49	0.12
30	NPK	S2	0.41	0.16	0.34	0.47	0.12
29	NPK	S2	0.45	0.16	0.43	0.38	0.11
28	NPK	S2	0.45	0.16	0.42	0.38	0.11
27	NPK	S2	0.48	0.16	0.49	0.33	0.1
26	NPK	S2	0.49	0.16	0.52	0.31	0.1
25	NPK	S2	0.5	0.16	0.62	0.26	0.1
24	NPK	S2	0.49	0.16	0.64	0.25	0.1
23	NPK	S2	0.51	0.17	0.74	0.23	0.1
22	NPK	S2	0.5	0.17	0.74	0.23	0.1
21	NPK	S2	0.54	0.18	0.79	0.23	0.11
20	NPK	S2	0.54	0.18	0.79	0.22	0.11
19	NPK	S2	0.56	0.19	0.82	0.24	0.12
18	NPK	S2	0.54	0.21	0.76	0.27	0.13
17	NPK	S2	0.56	0.23	0.75	0.31	0.14
16	NPK	S2	0.54	0.25	0.71	0.35	0.15
15	NPK	S2	0.56	0.24	0.7	0.34	0.14
14	NPK	S2	0.55	0.24	0.68	0.36	0.14
13	NPK	S2	0.6	0.22	0.7	0.32	0.13
12	NPK	S2	0.6	0.22	0.7	0.32	0.13
11	NPK	S2	0.65	0.21	0.73	0.29	0.12
10	NPK	S2	0.63	0.22	0.73	0.3	0.12
9	NPK	S2	0.66	0.22	0.81	0.27	0.13
8	NPK	S2	0.64	0.22	0.82	0.27	0.12
7	NPK	S2	0.68	0.22	0.88	0.25	0.11
6	NPK	S2	0.69	0.2	0.89	0.23	0.1
5	NPK	S2	0.73	0.2	0.97	0.2	0.08
4	NPK	S2	0.73	0.2	0.97	0.2	0.08
3	NPK	S2	0.78	0.19	1.07	0.18	0.08
2	NPK	S2	0.8	0.18	1.1	0.17	0.07
1	NPK	S2	0.89	0.19	1.17	0.16	0.07
0	NPK	S2	0.88	0.19	1.16	0.16	0.08
1	NPK	S2	0.85	0.2	1.16	0.17	0.09
2	NPK	S2	0.9	0.21	1.19	0.18	0.1
3	NPK	S2	0.9	0.22	1.16	0.19	0.1
4	NPK	S2	0.94	0.24	1.19	0.2	0.11
5	NPK	S2	0.95	0.24	1.17	0.21	0.11
6	NPK	S2	1	0.26	1.19	0.22	0.13
7	NPK	S2	1.02	0.28	1.18	0.23	0.14
8	NPK	S2	1.06	0.3	1.21	0.24	0.16
9	NPK	S2	1.05	0.3	1.21	0.24	0.16
10	NPK	S2	1.03	0.3	1.21	0.24	0.17
11	NPK	S2	0.99	0.29	1.2	0.24	0.17
12	NPK	S2	1.01	0.29	1.2	0.24	0.17
13	NPK	S2	1.01	0.29	1.2	0.24	0.17
14	NPK	S2	1.05	0.29	1.19	0.24	0.17
15	NPK	S2	1.08	0.28	1.17	0.24	0.17
16	NPK	S2	1.1	0.29	1.14	0.26	0.17
17	NPK	S2	1.12	0.29	1.11	0.26	0.17
18	NPK	S2	1.11	0.31	1.07	0.29	0.19
19	NPK	S2	1.11	0.32	1.04	0.31	0.21
20	NPK	S2	1.12	0.36	1	0.36	0.24
21	NPK	S2	1.13	0.36	1	0.36	0.24
22	NPK	S2	1.12	0.41	0.96	0.43	0.27
23	NPK	S2	1.11	0.42	0.93	0.46	0.29
24	NPK	S2	1.01	0.48	0.88	0.54	0.33
25	NPK	S2	0.97	0.51	0.85	0.6	0.35
26	NPK	S2	0.82	0.54	0.77	0.7	0.37
27	NPK	S2	0.68	0.53	0.7	0.75	0.36
28	NPK	S2	0.52	0.49	0.61	0.8	0.33
29	NPK	S2	0.52	0.49	0.61	0.8	0.33
30	NPK	S2	0.42	0.44	0.54	0.81	0.29
31	NPK	S2	0.38	0.4	0.49	0.82	0.27
32	NPK	S2	0.33	0.34	0.44	0.76	0.24
33	NPK	S2	0.3	0.31	0.42	0.74	0.23
34	NPK	S2	0.27	0.28	0.39	0.71	0.22
35	NPK	S2	0.26	0.26	0.37	0.7	0.22
36	NPK	S2	0.23	0.24	0.34	0.7	0.21
37	NPK	S2	0.23	0.24	0.34	0.71	0.21
38	NPK	S2	0.22	0.23	0.31	0.74	0.21
39	NPK	S2	0.2	0.23	0.29	0.78	0.21
40	NPK	S2	0.19	0.22	0.26	0.84	0.21
41	NPK	S2	0.18	0.22	0.25	0.87	0.21
41	NPKM	S2	0.16	0.17	0.11	1.62	0.15
40	NPKM	S2	0.16	0.17	0.11	1.61	0.15
39	NPKM	S2	0.16	0.17	0.11	1.64	0.15
38	NPKM	S2	0.17	0.17	0.11	1.6	0.16
37	NPKM	S2	0.17	0.17	0.11	1.61	0.16
36	NPKM	S2	0.17	0.17	0.11	1.57	0.16
35	NPKM	S2	0.18	0.17	0.11	1.57	0.16
34	NPKM	S2	0.19	0.18	0.11	1.54	0.16
33	NPKM	S2	0.2	0.18	0.12	1.51	0.15
32	NPKM	S2	0.22	0.17	0.12	1.4	0.15
31	NPKM	S2	0.23	0.17	0.13	1.37	0.15
30	NPKM	S2	0.25	0.17	0.14	1.28	0.14
29	NPKM	S2	0.28	0.17	0.15	1.16	0.14
28	NPKM	S2	0.31	0.17	0.17	1.02	0.13
27	NPKM	S2	0.35	0.18	0.2	0.91	0.12
26	NPKM	S2	0.39	0.19	0.23	0.81	0.13
25	NPKM	S2	0.43	0.21	0.28	0.76	0.13
24	NPKM	S2	0.45	0.23	0.33	0.7	0.14
23	NPKM	S2	0.48	0.25	0.38	0.65	0.15
22	NPKM	S2	0.52	0.28	0.48	0.58	0.17
21	NPKM	S2	0.54	0.29	0.52	0.55	0.17
20	NPKM	S2	0.58	0.3	0.61	0.49	0.17
19	NPKM	S2	0.63	0.31	0.71	0.44	0.17
18	NPKM	S2	0.68	0.32	0.84	0.37	0.17
17	NPKM	S2	0.74	0.31	0.97	0.32	0.16
16	NPKM	S2	0.8	0.3	1.1	0.27	0.16
15	NPKM	S2	0.86	0.29	1.23	0.23	0.16
14	NPKM	S2	0.88	0.29	1.34	0.21	0.17
13	NPKM	S2	0.91	0.3	1.4	0.21	0.19
12	NPKM	S2	0.95	0.31	1.46	0.21	0.2
11	NPKM	S2	0.98	0.32	1.49	0.21	0.21
10	NPKM	S2	1.07	0.33	1.49	0.22	0.22
9	NPKM	S2	1.13	0.34	1.52	0.22	0.22
8	NPKM	S2	1.2	0.34	1.55	0.22	0.22
7	NPKM	S2	1.21	0.33	1.57	0.21	0.22
6	NPKM	S2	1.23	0.32	1.58	0.2	0.21
5	NPKM	S2	1.24	0.32	1.58	0.2	0.21
4	NPKM	S2	1.28	0.3	1.61	0.19	0.19
3	NPKM	S2	1.28	0.3	1.58	0.19	0.19
2	NPKM	S2	1.25	0.29	1.54	0.19	0.19
1	NPKM	S2	1.24	0.28	1.52	0.19	0.19
0	NPKM	S2	1.22	0.29	1.48	0.19	0.19
1	NPKM	S2	1.22	0.28	1.46	0.19	0.19
2	NPKM	S2	1.21	0.28	1.38	0.2	0.19
3	NPKM	S2	1.18	0.28	1.35	0.2	0.18
4	NPKM	S2	1.17	0.28	1.31	0.21	0.17
5	NPKM	S2	1.18	0.27	1.28	0.22	0.17
6	NPKM	S2	1.19	0.28	1.24	0.23	0.17
7	NPKM	S2	1.18	0.29	1.25	0.23	0.17
8	NPKM	S2	1.15	0.3	1.24	0.24	0.17
9	NPKM	S2	1.14	0.3	1.24	0.24	0.17
10	NPKM	S2	1.13	0.33	1.25	0.26	0.17
11	NPKM	S2	1.15	0.35	1.28	0.28	0.18
12	NPKM	S2	1.18	0.39	1.3	0.3	0.2
13	NPKM	S2	1.24	0.44	1.36	0.32	0.23
14	NPKM	S2	1.31	0.49	1.38	0.36	0.28
15	NPKM	S2	1.33	0.52	1.4	0.37	0.33
16	NPKM	S2	1.35	0.56	1.42	0.39	0.4
17	NPKM	S2	1.34	0.58	1.44	0.41	0.45
18	NPKM	S2	1.31	0.62	1.44	0.43	0.52
19	NPKM	S2	1.31	0.64	1.42	0.45	0.54
20	NPKM	S2	1.28	0.66	1.39	0.47	0.58
21	NPKM	S2	1.17	0.67	1.33	0.51	0.62
22	NPKM	S2	0.99	0.69	1.25	0.55	0.66
23	NPKM	S2	0.84	0.7	1.15	0.61	0.69
24	NPKM	S2	0.71	0.7	1.04	0.67	0.69
25	NPKM	S2	0.64	0.68	0.91	0.75	0.65
26	NPKM	S2	0.57	0.63	0.79	0.79	0.58
27	NPKM	S2	0.52	0.58	0.7	0.83	0.53
28	NPKM	S2	0.46	0.52	0.59	0.88	0.46
29	NPKM	S2	0.44	0.5	0.54	0.91	0.44
30	NPKM	S2	0.4	0.45	0.46	0.97	0.39
31	NPKM	S2	0.37	0.41	0.41	1.01	0.36
32	NPKM	S2	0.33	0.37	0.35	1.05	0.33
36	NPKM	S2	0.15	0.15	0.1	1.51	0.14
35	NPKM	S2	0.15	0.15	0.11	1.47	0.14
34	NPKM	S2	0.15	0.15	0.11	1.44	0.14
33	NPKM	S2	0.15	0.15	0.11	1.39	0.13
32	NPKM	S2	0.16	0.15	0.12	1.28	0.13
31	NPKM	S2	0.16	0.15	0.12	1.25	0.13
30	NPKM	S2	0.17	0.15	0.13	1.11	0.13
29	NPKM	S2	0.17	0.14	0.14	1.04	0.13
28	NPKM	S2	0.18	0.14	0.15	0.97	0.12
27	NPKM	S2	0.21	0.14	0.17	0.84	0.12
26	NPKM	S2	0.24	0.14	0.21	0.69	0.11
25	NPKM	S2	0.24	0.14	0.21	0.7	0.11
24	NPKM	S2	0.28	0.14	0.25	0.57	0.1
23	NPKM	S2	0.32	0.15	0.32	0.47	0.1
22	NPKM	S2	0.35	0.16	0.35	0.45	0.1
21	NPKM	S2	0.36	0.16	0.38	0.42	0.1
20	NPKM	S2	0.42	0.18	0.47	0.38	0.11
19	NPKM	S2	0.46	0.19	0.52	0.38	0.12
18	NPKM	S2	0.55	0.23	0.62	0.37	0.13
17	NPKM	S2	0.58	0.24	0.65	0.37	0.14
16	NPKM	S2	0.65	0.27	0.72	0.37	0.14
15	NPKM	S2	0.77	0.32	0.86	0.37	0.17
14	NPKM	S2	0.84	0.33	0.99	0.34	0.19
13	NPKM	S2	0.84	0.33	0.98	0.34	0.19
12	NPKM	S2	0.9	0.34	1.1	0.31	0.2
11	NPKM	S2	0.99	0.34	1.2	0.29	0.2
10	NPKM	S2	1.03	0.34	1.26	0.27	0.2
9	NPKM	S2	1.07	0.33	1.27	0.26	0.19
8	NPKM	S2	1.15	0.33	1.37	0.24	0.19
7	NPKM	S2	1.17	0.32	1.41	0.23	0.19
6	NPKM	S2	1.19	0.31	1.43	0.22	0.19
5	NPKM	S2	1.18	0.31	1.46	0.21	0.19
4	NPKM	S2	1.16	0.29	1.48	0.2	0.19
3	NPKM	S2	1.12	0.27	1.5	0.18	0.18
2	NPKM	S2	1.17	0.26	1.53	0.17	0.17
1	NPKM	S2	1.17	0.26	1.53	0.17	0.17
0	NPKM	S2	1.21	0.25	1.54	0.16	0.16
1	NPKM	S2	1.24	0.25	1.53	0.16	0.16
2	NPKM	S2	1.28	0.26	1.55	0.17	0.16
3	NPKM	S2	1.27	0.26	1.53	0.17	0.16
4	NPKM	S2	1.23	0.29	1.46	0.2	0.17
5	NPKM	S2	1.25	0.31	1.47	0.21	0.19
6	NPKM	S2	1.27	0.33	1.41	0.24	0.2
7	NPKM	S2	1.27	0.33	1.4	0.24	0.2
8	NPKM	S2	1.31	0.36	1.39	0.26	0.21
9	NPKM	S2	1.31	0.4	1.34	0.3	0.24
10	NPKM	S2	1.3	0.43	1.34	0.32	0.26
11	NPKM	S2	1.3	0.43	1.33	0.32	0.26
12	NPKM	S2	1.31	0.44	1.36	0.32	0.28
13	NPKM	S2	1.34	0.44	1.36	0.33	0.31
14	NPKM	S2	1.41	0.47	1.38	0.34	0.33
15	NPKM	S2	1.41	0.46	1.38	0.33	0.34
16	NPKM	S2	1.43	0.51	1.41	0.36	0.41
17	NPKM	S2	1.4	0.53	1.41	0.38	0.43
18	NPKM	S2	1.37	0.58	1.42	0.41	0.49
19	NPKM	S2	1.38	0.62	1.45	0.43	0.54
20	NPKM	S2	1.39	0.66	1.45	0.46	0.58
21	NPKM	S2	1.36	0.78	1.49	0.53	0.72
22	NPKM	S2	1.26	0.9	1.5	0.6	0.85
23	NPKM	S2	1.26	0.89	1.51	0.59	0.85
24	NPKM	S2	1.16	0.96	1.4	0.69	0.93
25	NPKM	S2	0.96	0.96	1.2	0.8	0.94
26	NPKM	S2	0.81	0.95	1.11	0.86	0.96
27	NPKM	S2	0.76	0.92	1.04	0.89	0.93
28	NPKM	S2	0.53	0.8	0.81	0.99	0.84
29	NPKM	S2	0.46	0.75	0.74	1.01	0.8
30	NPKM	S2	0.39	0.62	0.6	1.03	0.68
31	NPKM	S2	0.38	0.58	0.57	1.02	0.63
32	NPKM	S2	0.36	0.53	0.52	1.02	0.57
33	NPKM	S2	0.33	0.43	0.43	1	0.46
34	NPKM	S2	0.28	0.35	0.35	0.99	0.36
35	NPKM	S2	0.27	0.35	0.35	0.99	0.36
36	NPKM	S2	0.23	0.3	0.29	1	0.29
48	NPKM	S2	0.23	0.16	0.08	2.02	0.13
47	NPKM	S2	0.23	0.16	0.08	1.97	0.13
46	NPKM	S2	0.24	0.16	0.08	2.07	0.13
45	NPKM	S2	0.26	0.16	0.08	1.93	0.13
44	NPKM	S2	0.28	0.17	0.09	1.93	0.13
43	NPKM	S2	0.3	0.17	0.09	1.83	0.13
42	NPKM	S2	0.32	0.18	0.1	1.77	0.14
41	NPKM	S2	0.32	0.18	0.11	1.71	0.14
40	NPKM	S2	0.32	0.18	0.11	1.69	0.14
39	NPKM	S2	0.33	0.19	0.12	1.59	0.14
38	NPKM	S2	0.36	0.21	0.13	1.55	0.16
37	NPKM	S2	0.37	0.22	0.15	1.45	0.16
36	NPKM	S2	0.41	0.25	0.18	1.35	0.18
35	NPKM	S2	0.41	0.25	0.19	1.3	0.18
34	NPKM	S2	0.42	0.27	0.22	1.19	0.2
33	NPKM	S2	0.47	0.3	0.27	1.08	0.22
32	NPKM	S2	0.48	0.32	0.32	0.99	0.23
31	NPKM	S2	0.51	0.35	0.38	0.92	0.25
30	NPKM	S2	0.5	0.35	0.39	0.89	0.25
29	NPKM	S2	0.54	0.39	0.47	0.82	0.27
28	NPKM	S2	0.55	0.41	0.53	0.77	0.28
27	NPKM	S2	0.6	0.43	0.62	0.7	0.29
26	NPKM	S2	0.65	0.47	0.71	0.66	0.31
25	NPKM	S2	0.71	0.48	0.82	0.59	0.32
24	NPKM	S2	0.71	0.48	0.83	0.58	0.32
23	NPKM	S2	0.79	0.47	0.93	0.51	0.3
22	NPKM	S2	0.92	0.45	1.07	0.42	0.27
21	NPKM	S2	1.03	0.44	1.18	0.38	0.27
20	NPKM	S2	1.17	0.41	1.3	0.31	0.23
19	NPKM	S2	1.17	0.41	1.3	0.32	0.24
18	NPKM	S2	1.21	0.38	1.39	0.27	0.21
17	NPKM	S2	1.3	0.4	1.47	0.27	0.21
16	NPKM	S2	1.25	0.37	1.52	0.24	0.19
15	NPKM	S2	1.25	0.36	1.58	0.23	0.18
14	NPKM	S2	1.25	0.35	1.58	0.22	0.18
13	NPKM	S2	1.25	0.35	1.6	0.22	0.17
12	NPKM	S2	1.31	0.34	1.63	0.21	0.17
11	NPKM	S2	1.31	0.33	1.63	0.2	0.17
10	NPKM	S2	1.34	0.32	1.65	0.19	0.17
9	NPKM	S2	1.34	0.3	1.64	0.18	0.17
8	NPKM	S2	1.32	0.29	1.62	0.18	0.17
7	NPKM	S2	1.33	0.28	1.62	0.17	0.17
6	NPKM	S2	1.3	0.27	1.57	0.17	0.16
5	NPKM	S2	1.26	0.26	1.53	0.17	0.16
4	NPKM	S2	1.19	0.26	1.48	0.17	0.17
3	NPKM	S2	1.12	0.26	1.43	0.18	0.18
2	NPKM	S2	1.11	0.26	1.42	0.18	0.18
1	NPKM	S2	1.05	0.26	1.35	0.19	0.19
0	NPKM	S2	1.07	0.25	1.34	0.19	0.19
1	NPKM	S2	1.06	0.24	1.31	0.18	0.18
2	NPKM	S2	1.06	0.24	1.29	0.19	0.18
3	NPKM	S2	1.06	0.24	1.28	0.19	0.17
4	NPKM	S2	1.05	0.24	1.27	0.19	0.16
5	NPKM	S2	1.02	0.24	1.28	0.19	0.15
6	NPKM	S2	1.03	0.25	1.27	0.19	0.16
7	NPKM	S2	1.02	0.24	1.26	0.19	0.15
8	NPKM	S2	1.04	0.25	1.27	0.19	0.16
9	NPKM	S2	1.03	0.25	1.28	0.19	0.16
10	NPKM	S2	1.05	0.23	1.27	0.18	0.15
11	NPKM	S2	1.04	0.22	1.27	0.17	0.14
12	NPKM	S2	1.03	0.2	1.28	0.16	0.12
13	NPKM	S2	1	0.2	1.29	0.16	0.11
14	NPKM	S2	1.01	0.19	1.28	0.15	0.1
15	NPKM	S2	1	0.19	1.29	0.15	0.09
16	NPKM	S2	1	0.19	1.32	0.14	0.09
17	NPKM	S2	0.99	0.19	1.27	0.15	0.09
18	NPKM	S2	1	0.19	1.29	0.14	0.09
19	NPKM	S2	0.99	0.18	1.27	0.14	0.09
20	NPKM	S2	0.97	0.19	1.24	0.15	0.1
21	NPKM	S2	0.97	0.19	1.23	0.15	0.1
22	NPKM	S2	0.95	0.19	1.19	0.16	0.1
23	NPKM	S2	0.92	0.2	1.13	0.18	0.11
24	NPKM	S2	0.93	0.2	1.13	0.18	0.11
25	NPKM	S2	0.89	0.2	1.1	0.18	0.12
26	NPKM	S2	0.86	0.22	1.01	0.22	0.13
27	NPKM	S2	0.81	0.22	0.94	0.23	0.14
28	NPKM	S2	0.72	0.22	0.85	0.25	0.16
29	NPKM	S2	0.71	0.22	0.86	0.26	0.16
30	NPKM	S2	0.63	0.21	0.77	0.27	0.18
31	NPKM	S2	0.57	0.22	0.73	0.31	0.19
32	NPKM	S2	0.49	0.22	0.65	0.33	0.2
33	NPKM	S2	0.46	0.2	0.61	0.33	0.19
34	NPKM	S2	0.44	0.21	0.55	0.38	0.19
35	NPKM	S2	0.42	0.19	0.54	0.36	0.19
36	NPKM	S2	0.41	0.2	0.52	0.38	0.19
37	NPKM	S2	0.37	0.19	0.47	0.4	0.18
38	NPKM	S2	0.34	0.19	0.44	0.44	0.18
39	NPKM	S2	0.31	0.2	0.39	0.5	0.18
40	NPKM	S2	0.31	0.19	0.39	0.5	0.18
41	NPKM	S2	0.29	0.2	0.36	0.55	0.18
42	NPKM	S2	0.28	0.21	0.33	0.63	0.18
43	NPKM	S2	0.27	0.2	0.3	0.67	0.18
44	NPKM	S2	0.27	0.2	0.27	0.74	0.18
45	NPKM	S2	0.28	0.21	0.28	0.75	0.18
46	NPKM	S2	0.27	0.21	0.28	0.75	0.18
47	NPKM	S2	0.28	0.22	0.28	0.79	0.18
37	NPKM	S2	0.13	0.12	0.09	1.31	0.1
36	NPKM	S2	0.14	0.12	0.1	1.29	0.1
35	NPKM	S2	0.14	0.13	0.11	1.16	0.1
34	NPKM	S2	0.16	0.13	0.11	1.13	0.1
33	NPKM	S2	0.17	0.13	0.13	1	0.1
32	NPKM	S2	0.18	0.13	0.13	1.01	0.1
31	NPKM	S2	0.2	0.14	0.15	0.9	0.1
30	NPKM	S2	0.22	0.14	0.16	0.87	0.1
29	NPKM	S2	0.25	0.16	0.19	0.82	0.11
28	NPKM	S2	0.28	0.18	0.22	0.82	0.12
27	NPKM	S2	0.33	0.22	0.28	0.81	0.15
26	NPKM	S2	0.37	0.26	0.31	0.84	0.17
25	NPKM	S2	0.44	0.32	0.36	0.87	0.21
24	NPKM	S2	0.49	0.35	0.4	0.89	0.23
23	NPKM	S2	0.58	0.41	0.49	0.85	0.27
22	NPKM	S2	0.59	0.42	0.49	0.85	0.27
21	NPKM	S2	0.62	0.44	0.54	0.81	0.29
20	NPKM	S2	0.68	0.45	0.65	0.7	0.3
19	NPKM	S2	0.7	0.44	0.7	0.63	0.29
18	NPKM	S2	0.77	0.42	0.83	0.51	0.27
17	NPKM	S2	0.8	0.4	0.89	0.45	0.24
16	NPKM	S2	0.91	0.39	1	0.39	0.23
15	NPKM	S2	0.95	0.38	1.03	0.37	0.22
14	NPKM	S2	1.1	0.43	1.06	0.4	0.24
13	NPKM	S2	1.1	0.43	1.07	0.4	0.24
12	NPKM	S2	1.25	0.5	1.05	0.48	0.28
11	NPKM	S2	1.26	0.53	1.03	0.51	0.29
10	NPKM	S2	1.28	0.6	0.99	0.61	0.33
9	NPKM	S2	1.27	0.61	0.98	0.62	0.33
8	NPKM	S2	1.29	0.64	0.94	0.68	0.36
7	NPKM	S2	1.29	0.61	0.93	0.66	0.35
6	NPKM	S2	1.29	0.59	0.92	0.64	0.34
5	NPKM	S2	1.33	0.58	0.92	0.62	0.35
4	NPKM	S2	1.34	0.57	0.92	0.63	0.35
3	NPKM	S2	1.37	0.56	0.93	0.6	0.33
2	NPKM	S2	1.37	0.55	0.95	0.58	0.32
1	NPKM	S2	1.39	0.54	0.96	0.56	0.31
0	NPKM	S2	1.39	0.54	0.97	0.55	0.3
1	NPKM	S2	1.38	0.53	0.96	0.55	0.3
2	NPKM	S2	1.4	0.53	0.97	0.54	0.29
3	NPKM	S2	1.41	0.55	0.96	0.57	0.31
4	NPKM	S2	1.45	0.57	0.96	0.59	0.32
5	NPKM	S2	1.45	0.61	0.95	0.65	0.36
6	NPKM	S2	1.45	0.62	0.95	0.65	0.37
7	NPKM	S2	1.43	0.67	0.94	0.71	0.41
8	NPKM	S2	1.43	0.7	0.97	0.72	0.43
9	NPKM	S2	1.41	0.72	0.99	0.73	0.46
10	NPKM	S2	1.32	0.73	1.02	0.72	0.46
11	NPKM	S2	1.31	0.74	1.04	0.71	0.47
12	NPKM	S2	1.25	0.73	1.08	0.68	0.46
13	NPKM	S2	1.25	0.74	1.11	0.67	0.46
14	NPKM	S2	1.23	0.73	1.16	0.63	0.46
15	NPKM	S2	1.22	0.73	1.16	0.63	0.46
16	NPKM	S2	1.17	0.73	1.22	0.59	0.46
17	NPKM	S2	1.1	0.74	1.25	0.59	0.48
18	NPKM	S2	0.97	0.72	1.27	0.57	0.47
19	NPKM	S2	0.9	0.69	1.22	0.57	0.47
20	NPKM	S2	0.79	0.59	1.12	0.53	0.41
21	NPKM	S2	0.7	0.55	1.02	0.53	0.39
22	NPKM	S2	0.56	0.43	0.89	0.49	0.32
23	NPKM	S2	0.48	0.39	0.79	0.49	0.29
24	NPKM	S2	0.48	0.39	0.78	0.5	0.29
25	NPKM	S2	0.39	0.33	0.67	0.49	0.24
26	NPKM	S2	0.37	0.3	0.6	0.5	0.23
27	NPKM	S2	0.32	0.26	0.5	0.53	0.2
28	NPKM	S2	0.29	0.24	0.43	0.56	0.19
29	NPKM	S2	0.24	0.21	0.35	0.62	0.17
30	NPKM	S2	0.21	0.2	0.3	0.67	0.16
31	NPKM	S2	0.18	0.19	0.25	0.75	0.16
32	NPKM	S2	0.16	0.18	0.22	0.82	0.15
33	NPKM	S2	0.15	0.17	0.2	0.87	0.15
34	NPKM	S2	0.15	0.17	0.19	0.9	0.15
35	NPKM	S2	0.14	0.16	0.17	0.96	0.14
36	NPKM	S2	0.13	0.16	0.16	1	0.14
37	NPKM	S2	0.13	0.15	0.14	1.06	0.13
38	NPKM	S2	0.13	0.14	0.13	1.12	0.12
47	CK	S3	0.08	0.11	0.15	0.7	0.11
46	CK	S3	0.08	0.11	0.16	0.69	0.12
45	CK	S3	0.1	0.12	0.17	0.69	0.12
[truncated: 4,063 more rows]
